# Supplementary material for: Why do Chinese migrant workers return? Exploring economic push-pull factors and emotional ties
Source: PLoS One. 2025 Jul 17;20(7):e0325848. doi: 10.1371/journal.pone.0325848 (PMC12270181; doi:10.1371/journal.pone.0325848)
Supplement: S2 Text — (XLSX) [file pone.0325848.s002.xlsx]

## Sheet: Sheet3
labels	BIS1 -- What is your gender?		labels	Gender
1	184		Male	184
2	128		Female	128
total	312
labels	BIS2 -- What is your age?		labels	Age
1	42		18-25 years old	42
2	87		26-35 years old	87
3	127		36-45 years old	127
4	39		46-55 years old	39
5	17		56 years old and above	17
total	312
labels	BIS3 -- Where is your current workplace located?		Work Location	Work Location
1	7		Beijing	7
2	16		Shanghai	16
3	72		Guangzhou	72
4	86		Shenzhen	86
5	62		Hangzhou	62
6	69		Chengdu	69
total	312
labels	BIS4 -- What type of work do you do?		Type of work	Type of work
1	127		Manufacturing/factory worker	127
2	66		Construction industry	66
3	86		Service industry	86
4	33		Logistics/express delivery	33
total	312
labels	BIS5 -- How long have you worked at your current workplace?		Family status	Family status
1	35		Alone	35
2	42		With spouse but no children	42
3	159		With spouse and children	159
4	76		Living with parents	76
total	312
labels	BIS6 -- What is your family situation in your hometown?		How long have you worked at your current job?	How long have you worked at your current job?
1	39		Less than 1 year	39
2	70		1-3 years	70
3	162		3-5 years	162
4	33		5-10 years	33
5	8		More than 10 years	8
total	312

## Sheet: Sheet1
BIS1 -- What is your gender?	BIS2 -- What is your age?	BIS3 -- Where is your current workplace located?	BIS4 -- What type of work do you do?	BIS5 -- How long have you worked at your current workplace?	BIS6 -- What is your family situation in your hometown?	FA1 -- Do you often miss your relatives left in your hometown (e.g., parents, spouse, children)?	FA2 -- When working in the city, do you worry about the living and health of your relatives in your hometown?	FA3 -- Do you feel guilty or uneasy because of being separated from your relatives in your hometown?	FA4 -- Do you think regularly visiting your relatives is very important for maintaining your relationship with your family?	PE1 -- Do you have a deep affection for the customs and traditions of your hometown?	PE2 -- Do you often miss the lifestyle and customs of your hometown?	PE3 -- Do you feel that the culture and traditions of your hometown have significant meaning to you?	PE4 -- Do you think your hometown is the best place to live in your mind?	PE5 -- Do you often miss the natural environment and familiar streets of your hometown?	CI1 -- Do you often participate in community activities or social gatherings in your hometown?	CI2 -- Do you participate in rural construction management?	CI3 -- Do you maintain good relationships and interactions with your neighbors in your hometown?	CI4 -- Do you think returning to your hometown allows you to actively participate in community affairs and activities?	CI5 -- Do you feel that participating in community affairs in your hometown is important to you?	QLH1 -- Do you think the medical services in your hometown can meet your needs?	QLH2 -- Do you think the educational resources in your hometown are sufficient for your children?	QLH3 -- Do you feel that you can enjoy enough leisure and entertainment facilities in your hometown?	QLH4 -- Do you think the security situation in your hometown makes you feel safe?	PB1 -- Do you think returning to your hometown can provide you with similar or better income compared to your current job?	PB2 -- Do you think living in your hometown can bring higher quality of life to you and your family?	PB3 -- Do you think you can better balance work and family life in your hometown?	PB4 -- Do you feel that returning to your hometown allows you to better take care of your family while enjoying more family time?	PB5 -- Do you think developing in your hometown will give you more opportunities for personal growth and career development?	PB6 -- Do you feel that returning to your hometown can provide better social support and resources?	PT1 -- Do you trust that the local government in your hometown can provide sufficient support and help?	PT2 -- Do you believe that the policies of your hometown can effectively promote economic development and provide employment opportunities?	PT3 -- Do you feel that the social environment in your hometown is trustworthy and safe?	PT4 -- Do you think the infrastructure and public services in your hometown can meet your daily living needs?	PC1 -- Do you think it is difficult to find a stable job after returning to your hometown?	PC2 -- Are you worried that you cannot obtain the same level of medical and educational resources as in the city after returning to your hometown?	PC3 -- Do you think living in your hometown may lead to reduced income and lower quality of life?	PC4 -- Do you feel that adapting and reintegrating into the community after returning to your hometown will be difficult?	PC5 -- Do you think the cost of living in your hometown (e.g., house maintenance, agricultural investment) will increase after returning?	ST1 -- Support the development of rural tourism.	ST2 -- Support the development of rural infrastructure.	ST3 -- Support the development of the rural environment.	ST4 -- Support the development of rural policies.	GS1 -- Do you think the government's policies for returning home are practically helpful to you?	GS2 -- Do you think the financial subsidies provided by the government can reduce your economic burden of returning home?	GS3 -- Do you trust that the government can provide sufficient employment opportunities and vocational training for returning migrant workers?	GS4 -- Do you think the government's policies can effectively improve the infrastructure and living conditions in your hometown?	GS5 -- Do you feel that the government's publicity and policies can encourage you to be more willing to return to your hometown to work and live?	IRH1 -- Do you have a strong intention to return to your hometown to work and live in the near future?	IRH2 -- Have you considered giving up job opportunities in the city to develop in your hometown?
2	3	6	2	3	3	5	5	4	4	5	5	3	4	3	4	5	5	4	4	4	4	4	4	4	3	5	5	4	5	4	4	5	4	3	4	4	4	5	3	5	4	5	5	4	3	4	5	1	1
2	2	4	1	2	3	1	1	1	1	5	5	5	5	5	5	5	5	5	5	5	5	5	5	5	5	5	5	5	5	5	5	5	5	5	5	5	5	5	5	5	5	5	5	5	5	5	5	5	5
1	3	6	4	1	4	2	3	3	2	4	4	5	5	4	4	5	3	3	5	2	2	4	3	3	5	3	3	3	3	4	3	5	5	4	4	1	3	3	3	5	4	4	1	3	1	1	3	1	3
1	2	6	2	1	4	4	5	3	3	4	5	5	4	5	5	3	5	4	4	2	4	3	3	3	3	5	4	3	5	4	2	4	4	4	5	4	3	3	5	4	3	4	4	5	4	4	5	1	2
1	3	6	1	3	1	5	4	4	4	3	5	4	3	5	4	4	4	5	4	1	1	3	4	4	4	5	4	4	3	5	4	4	5	4	4	3	5	3	4	4	4	5	5	5	5	5	5	4	5
1	1	6	3	3	4	1	2	1	1	4	4	4	5	4	5	5	5	5	5	4	1	4	2	4	4	4	4	5	4	1	2	2	2	2	2	2	4	1	1	1	1	1	1	1	3	4	1	1	3
1	2	4	2	2	3	1	1	1	1	5	4	5	5	4	5	5	4	5	4	5	5	4	5	4	4	5	5	5	5	5	4	5	5	4	5	5	4	5	5	5	5	4	5	4	5	5	4	5	5
2	2	4	3	1	3	5	5	5	4	4	4	5	5	5	5	5	5	5	3	5	5	4	5	5	5	5	5	4	4	4	5	5	5	4	5	5	4	5	5	4	5	5	5	5	3	5	5	5	4
2	3	5	1	2	4	3	3	3	5	4	4	5	4	4	5	4	4	4	4	4	3	5	4	5	3	3	4	5	5	1	1	2	3	2	2	2	1	2	1	1	1	1	4	5	5	4	4	1	1
2	3	4	3	3	3	4	3	2	1	5	4	3	5	4	4	5	5	4	4	1	2	1	1	4	3	5	4	4	4	4	4	4	4	3	5	4	3	4	5	4	3	3	1	1	1	1	1	3	3
2	1	6	3	3	4	4	5	4	4	4	3	5	5	5	4	5	3	4	5	3	5	5	4	4	4	4	4	3	4	4	4	4	4	5	5	4	3	4	3	5	5	3	5	3	5	4	5	5	4
1	3	6	2	3	3	5	5	5	5	1	3	2	3	2	1	2	2	2	2	3	3	2	2	1	1	4	3	1	3	3	3	2	2	3	1	4	1	3	4	1	2	4	2	4	2	1	3	5	4
1	2	5	1	3	3	5	5	4	3	3	4	5	4	4	4	5	4	5	3	3	4	5	5	3	5	5	4	5	4	4	3	5	3	3	4	2	3	2	2	1	2	1	5	4	3	4	4	3	2
1	3	3	2	2	3	3	1	1	2	3	5	4	5	4	3	3	1	2	1	4	5	4	3	2	4	1	4	3	3	5	4	4	4	3	4	5	4	4	4	5	5	4	1	1	2	3	3	5	5
2	3	3	1	3	1	5	5	5	5	1	3	4	1	1	2	2	4	3	2	3	2	3	1	3	1	1	2	3	3	1	2	4	2	1	3	3	2	2	4	2	1	3	1	2	2	3	3	4	4
1	1	4	2	3	3	4	3	5	5	2	3	4	1	3	4	5	4	4	5	4	5	4	3	3	4	4	3	4	4	5	5	4	4	4	4	4	4	5	4	4	4	4	5	5	5	5	5	4	3
2	5	1	2	3	3	4	3	3	5	5	4	5	3	5	1	1	1	2	2	4	4	3	4	3	2	4	3	2	4	5	3	4	5	2	2	3	2	4	3	4	4	3	5	5	3	5	3	5	5
1	2	6	1	2	3	3	2	1	4	3	2	4	1	3	4	4	3	4	5	3	2	1	2	2	2	3	1	4	3	5	4	5	3	4	5	3	4	4	5	5	5	5	5	4	3	4	3	3	4
1	2	3	3	3	1	5	5	3	4	2	4	3	2	1	5	5	5	5	5	4	5	3	5	2	2	1	4	2	4	1	2	3	3	4	3	3	2	3	3	1	2	3	4	3	1	4	3	2	1
2	1	6	2	2	3	5	4	3	3	4	4	1	2	3	4	3	5	5	4	5	4	5	4	5	5	3	4	5	4	5	5	3	4	5	4	4	4	5	3	4	4	5	4	5	5	5	3	5	5
1	4	2	1	3	4	5	5	5	4	4	5	5	5	4	5	5	3	5	5	4	5	5	4	4	4	5	5	4	5	5	5	5	4	4	5	5	4	5	5	5	5	4	5	5	5	4	4	5	3
1	3	2	1	3	3	5	4	4	5	2	1	2	4	1	4	5	3	5	5	4	5	4	3	4	5	5	3	4	5	4	5	4	4	1	1	2	1	1	4	5	4	5	5	4	4	4	5	5	4
2	1	4	3	2	3	5	5	5	5	2	1	3	3	2	3	4	4	3	3	2	2	3	2	2	4	1	2	1	3	3	2	4	1	3	2	3	1	3	1	3	3	3	3	3	1	1	4	3	4
2	3	5	1	3	4	5	4	5	5	5	5	5	3	5	5	4	5	5	4	5	5	5	4	4	5	4	5	5	5	4	5	5	5	4	5	5	4	5	5	4	5	5	5	4	4	5	5	5	5
2	4	5	1	1	4	3	3	5	4	5	4	5	3	5	2	1	1	2	1	5	4	4	4	1	4	2	3	1	1	5	3	5	4	1	1	3	3	2	3	4	4	4	3	4	5	3	5	3	1
1	3	3	3	3	4	5	5	4	4	3	5	5	3	4	5	5	3	4	5	5	4	4	5	5	5	5	5	3	4	5	5	4	4	4	5	4	5	4	5	4	5	4	4	5	4	4	5	4	4
1	2	4	3	2	3	5	5	3	5	4	4	5	4	5	4	5	4	4	5	3	5	5	4	5	3	4	5	4	5	2	3	1	2	4	3	5	5	3	4	4	5	4	4	4	4	5	4	5	4
1	5	5	1	3	3	3	5	5	4	4	3	5	4	5	5	5	5	5	5	4	4	4	4	1	4	2	1	1	1	2	1	1	1	3	4	4	3	4	3	4	4	3	5	5	4	3	4	5	4
2	2	4	1	3	4	2	1	1	3	3	1	1	2	2	1	3	2	2	2	3	5	5	4	5	3	3	4	3	4	5	4	5	4	5	5	3	4	3	3	2	1	1	5	3	3	4	4	4	4
2	4	4	2	3	3	5	5	3	5	4	5	5	3	5	5	5	4	4	5	5	5	4	4	5	4	3	5	5	5	4	5	4	5	5	4	5	5	4	5	3	5	5	5	4	4	5	5	2	3
1	3	6	2	4	4	5	5	5	5	1	1	1	1	1	5	5	5	5	5	4	3	4	2	5	5	5	5	5	5	2	2	1	1	5	5	3	4	3	4	5	3	4	2	2	2	3	2	4	4
2	2	4	4	4	1	3	5	4	5	3	5	5	4	4	3	1	2	3	1	5	3	5	5	5	5	4	3	4	5	4	4	3	4	2	2	2	1	3	3	1	3	1	2	2	1	1	1	5	5
1	1	3	3	3	2	3	4	4	5	5	4	5	3	4	3	4	4	4	4	1	1	1	4	2	1	2	3	1	3	4	4	4	4	2	3	3	2	3	5	4	3	4	4	5	5	4	3	3	3
1	2	4	4	3	3	3	4	3	4	5	4	4	5	4	2	2	3	2	2	3	4	3	5	3	5	4	4	3	4	3	5	4	3	4	1	2	3	3	3	4	5	5	3	4	5	4	5	2	3
1	4	6	4	3	3	2	1	2	2	2	3	1	1	3	3	4	5	5	4	1	2	1	2	5	3	4	5	4	4	5	3	4	4	3	4	3	4	4	4	4	4	3	1	1	1	1	1	4	3
2	3	1	3	2	3	5	5	5	5	3	1	2	3	1	4	3	1	2	3	4	2	2	1	1	4	2	1	1	4	4	1	1	3	2	1	3	2	3	3	2	3	2	3	1	2	2	3	5	4
1	2	5	4	5	4	3	1	1	1	2	4	1	3	3	4	5	4	4	4	1	1	1	1	4	4	4	5	5	4	2	2	3	1	2	4	2	2	1	4	3	5	5	4	5	3	5	4	3	4
2	3	3	1	4	2	5	5	5	4	4	5	5	4	5	3	5	5	5	5	4	5	5	5	5	5	5	5	4	4	5	4	5	5	5	4	4	5	5	5	5	5	4	5	5	4	5	4	4	5
1	1	4	1	3	1	5	5	5	5	2	1	2	2	3	4	4	4	5	4	4	5	5	4	3	1	1	4	2	1	4	5	4	5	4	4	5	4	4	4	5	4	5	3	4	5	4	5	5	4
2	3	4	4	5	3	2	1	2	2	3	4	3	1	3	4	1	4	1	2	4	4	4	4	5	3	4	5	3	4	4	1	2	1	3	5	5	3	4	4	3	3	4	2	2	2	1	1	2	1
1	2	3	1	3	3	5	3	5	3	3	3	3	3	3	4	4	4	5	4	2	1	2	1	3	1	2	1	1	3	4	3	4	3	4	4	5	5	4	1	3	1	2	4	3	4	5	3	3	5
2	3	5	3	2	2	2	1	1	1	4	4	5	5	3	1	4	2	1	2	3	3	1	4	4	1	4	3	2	3	4	4	4	4	4	3	5	5	4	4	4	5	5	4	3	4	5	5	4	4
2	3	3	3	2	3	5	5	5	5	2	2	1	3	3	5	5	5	5	5	2	2	3	3	1	1	3	4	3	1	2	3	2	3	3	2	1	3	3	3	4	2	2	3	2	3	2	2	5	4
2	4	3	1	5	2	3	4	3	3	5	4	5	4	3	5	4	4	3	5	5	3	3	4	2	3	2	4	4	2	3	4	5	5	3	4	5	3	5	4	4	4	4	1	1	3	2	1	2	2
2	3	3	1	3	2	4	4	4	5	4	5	4	5	4	1	3	1	4	2	1	2	1	2	4	4	5	4	3	5	4	4	5	4	1	2	4	1	2	4	3	5	5	5	5	5	5	5	5	3
1	3	5	3	1	3	5	4	3	3	3	3	3	4	5	4	4	4	5	4	3	3	3	5	5	3	4	4	4	5	4	3	2	2	3	4	4	4	5	5	4	4	4	5	5	5	5	5	4	4
2	3	4	1	3	1	5	5	4	4	5	5	4	5	4	5	3	5	5	5	5	4	5	4	5	3	4	5	5	5	5	4	4	5	5	3	4	5	5	5	3	5	5	4	4	5	5	5	5	4
2	3	6	4	2	4	3	3	3	1	4	5	5	4	4	5	3	5	4	4	5	5	4	4	5	4	4	4	3	5	5	4	4	4	3	1	2	3	2	5	5	4	4	5	5	3	4	4	4	4
1	2	6	4	3	4	3	2	4	3	4	3	5	4	3	3	5	4	4	4	4	3	2	3	3	4	5	3	3	5	3	4	4	5	5	3	5	3	5	4	5	4	4	4	4	5	4	3	5	4
1	5	6	1	3	4	5	3	3	4	4	4	4	4	3	4	2	3	1	1	5	4	3	4	3	4	4	5	5	3	4	4	4	5	5	4	4	3	4	5	4	5	4	4	5	5	3	5	4	4
1	1	4	3	1	4	5	5	5	5	2	2	3	1	3	4	4	1	3	3	2	2	3	2	1	3	2	1	2	4	3	3	2	2	1	3	3	2	2	4	4	1	1	1	3	2	3	2	4	5
1	3	4	3	3	4	5	5	5	5	1	1	1	1	1	3	3	5	4	4	5	5	4	4	2	1	1	3	1	1	2	2	1	1	2	3	2	2	4	2	2	1	1	4	5	4	3	3	5	4
1	3	1	1	2	3	4	3	3	2	1	3	3	3	3	2	2	2	1	1	4	4	5	4	1	2	3	3	4	2	3	3	5	4	1	2	3	1	2	4	3	3	4	1	1	2	4	3	1	1
2	2	3	3	2	3	5	4	5	5	5	5	5	4	5	5	4	5	5	5	4	5	5	5	4	5	5	5	5	4	5	5	4	5	5	5	5	5	4	5	4	5	5	4	5	5	5	5	5	4
2	3	6	3	2	1	5	5	5	5	2	3	2	1	3	4	3	3	5	5	2	1	2	4	4	2	1	4	1	1	2	4	3	1	2	1	2	3	4	2	1	3	4	3	3	3	2	1	5	4
2	1	3	3	1	1	4	5	4	4	4	5	5	3	3	3	5	4	4	4	4	5	3	3	2	4	3	3	3	4	5	3	4	5	5	4	4	4	3	3	3	1	2	5	4	4	5	4	2	4
2	3	6	1	1	1	4	3	3	5	5	3	4	4	5	5	5	4	4	3	4	3	3	1	3	3	2	3	3	3	1	3	2	1	3	3	4	4	5	3	2	2	1	4	3	4	4	3	3	4
2	3	5	1	3	3	1	2	2	2	4	5	4	4	3	5	5	5	5	5	3	4	5	4	4	3	3	3	5	4	2	1	4	1	3	4	5	4	4	1	1	1	1	2	1	3	2	2	1	1
2	3	6	4	4	1	2	3	4	3	4	5	3	4	5	1	2	3	3	3	3	4	5	4	3	3	4	5	3	3	1	3	1	2	3	3	1	1	1	2	4	1	2	4	4	5	4	4	4	5
1	3	4	2	1	2	3	4	2	3	5	4	5	3	4	3	5	4	4	5	4	4	3	5	5	3	5	5	4	3	4	5	4	4	2	2	3	3	1	4	3	4	4	5	5	5	5	5	4	4
1	4	3	3	2	3	4	4	4	4	5	4	5	4	4	4	4	3	5	5	4	4	5	3	3	5	3	5	3	5	4	5	3	5	5	4	4	4	5	5	4	5	4	5	5	5	5	5	5	4
2	3	3	1	2	3	2	1	2	1	5	4	5	3	5	1	2	2	1	2	5	3	4	3	3	3	3	5	3	4	3	4	3	3	4	4	2	2	2	5	5	4	3	4	4	4	4	5	5	3
1	3	2	2	3	4	2	2	2	1	2	4	2	4	3	5	3	5	4	5	3	5	4	5	5	3	5	3	5	4	3	5	3	4	3	3	2	4	3	1	3	2	3	4	4	4	5	3	5	5
1	5	6	1	4	3	5	4	5	5	4	5	5	4	5	4	5	4	5	5	5	5	5	4	5	5	5	4	5	4	5	5	5	4	5	5	4	4	5	5	4	5	5	5	4	5	4	5	5	5
1	3	4	1	3	3	5	4	5	5	5	4	5	5	5	5	5	4	5	4	5	5	5	4	4	5	5	5	5	4	5	4	5	5	5	5	5	4	4	5	5	5	4	5	5	4	5	5	5	5
1	3	3	3	2	3	5	5	5	5	1	3	4	1	2	4	3	4	3	3	3	1	4	1	1	1	3	3	3	2	2	1	3	4	1	3	2	2	3	3	3	2	2	3	3	3	1	2	5	4
1	5	5	3	3	4	5	5	5	5	5	4	5	4	4	4	5	5	3	4	4	3	5	3	4	1	3	1	1	2	4	5	5	3	4	4	5	4	4	3	4	5	5	4	5	4	4	4	3	3
2	3	6	2	2	2	4	5	4	5	2	1	3	1	2	5	5	4	5	4	5	5	4	4	5	5	4	4	4	5	5	4	5	4	5	5	4	5	4	4	5	5	5	4	5	5	4	5	1	2
2	4	6	1	3	2	4	3	4	4	4	4	4	4	5	2	1	2	2	2	2	2	2	1	5	4	3	3	5	4	5	4	4	4	5	3	3	4	4	5	3	4	5	4	5	4	4	5	4	4
1	3	6	1	3	4	2	2	2	1	4	5	5	5	4	1	2	2	1	1	3	4	5	4	4	2	2	3	2	3	4	4	4	5	1	1	1	1	3	1	3	2	1	5	4	5	4	3	2	3
2	2	4	3	4	2	5	5	5	5	4	2	4	1	1	4	4	4	5	4	1	4	1	4	1	3	1	1	3	4	4	2	3	1	2	3	2	1	4	3	3	3	3	2	3	4	2	1	3	4
2	3	4	1	2	3	4	1	4	3	4	4	5	4	5	4	3	4	5	5	2	1	2	1	5	4	4	5	4	4	3	5	4	4	5	4	5	3	4	4	5	3	5	4	4	5	4	3	5	4
2	2	6	1	2	2	5	3	4	5	5	3	3	4	4	2	1	2	2	1	4	3	4	5	4	3	4	4	4	4	4	5	4	4	4	4	5	3	4	4	5	4	3	5	5	4	4	3	4	3
2	3	4	2	3	1	4	3	4	4	5	4	4	4	3	4	4	4	5	5	3	4	5	4	3	5	5	3	4	3	4	4	4	4	2	3	2	2	2	5	5	4	3	5	5	5	5	5	5	5
1	3	5	1	3	3	3	5	5	4	5	5	4	4	5	4	5	3	4	4	4	5	3	5	3	1	2	1	1	2	1	4	3	1	3	5	5	4	5	2	3	1	1	4	4	4	5	4	5	4
1	4	3	4	3	4	3	4	4	3	1	1	1	1	1	5	4	3	4	5	3	1	2	4	3	1	1	1	2	1	1	1	3	1	2	4	2	1	2	1	2	3	1	2	3	2	1	2	3	2
1	1	5	1	3	4	1	1	3	3	3	2	3	1	1	4	2	1	2	4	1	2	3	3	3	3	3	2	1	1	1	1	4	3	1	3	3	1	3	2	3	1	4	1	2	4	1	3	4	5
2	3	6	1	2	3	5	4	3	4	3	1	1	1	4	2	3	2	1	2	2	2	1	3	3	3	5	5	4	5	5	5	4	3	4	3	5	3	3	5	5	4	4	3	4	4	5	3	5	5
1	1	4	2	2	2	4	3	5	5	2	1	2	3	1	5	3	4	5	4	4	4	4	4	4	4	4	4	5	5	5	5	4	3	3	2	1	3	3	5	4	5	4	4	3	3	4	5	3	5
2	4	6	2	4	4	5	5	5	4	5	5	4	5	5	5	4	5	5	4	4	5	5	5	5	5	5	5	4	4	5	4	5	5	5	5	4	4	5	4	5	5	5	5	5	5	5	4	5	4
1	2	4	1	2	3	5	4	5	5	5	5	5	5	4	4	5	5	5	4	4	5	5	5	5	5	5	4	4	5	5	5	4	5	5	5	5	5	4	5	4	5	5	4	5	5	5	5	5	5
1	3	6	3	2	1	2	3	1	2	2	2	4	1	2	3	4	3	3	1	1	2	4	2	4	1	1	2	1	4	4	1	1	3	4	1	1	2	3	4	2	3	1	2	2	4	2	1	4	3
2	3	5	3	2	2	4	4	4	4	4	5	4	3	4	5	5	5	5	5	2	1	2	2	5	5	5	5	5	5	3	2	2	1	4	3	4	3	3	4	4	4	5	5	4	3	4	4	3	3
1	5	4	1	3	3	5	5	5	5	5	5	5	4	5	5	5	5	5	4	5	4	5	5	4	4	5	5	5	5	5	5	5	5	5	5	4	5	5	5	5	5	5	5	5	5	4	5	5	4
2	1	4	1	3	3	4	4	5	5	4	4	5	4	4	4	4	5	5	4	2	3	2	2	4	4	4	5	4	5	5	4	5	3	4	4	4	4	3	4	4	5	5	1	2	4	1	1	2	2
1	2	2	3	3	1	3	1	4	2	5	4	4	5	4	4	3	3	5	4	2	1	3	1	3	3	3	5	4	5	1	3	2	2	4	5	5	3	5	2	3	2	2	4	4	5	4	4	3	5
1	2	3	1	4	1	1	1	2	4	1	3	1	3	3	2	3	2	4	3	3	1	1	4	2	1	1	3	4	2	1	3	2	3	1	3	2	4	1	2	2	2	4	3	2	1	4	1	5	3
2	3	6	3	3	3	4	4	4	4	5	5	5	3	3	2	3	3	1	1	4	4	4	4	4	3	4	4	4	4	4	3	4	3	2	4	3	4	1	2	2	2	1	4	1	1	3	2	4	1
1	4	4	1	3	3	5	3	5	4	5	4	3	3	5	3	2	2	4	1	2	3	1	2	4	3	4	4	3	4	4	4	4	3	5	3	3	5	3	5	5	3	4	4	5	5	5	3	5	4
1	3	3	3	2	3	4	4	5	5	1	1	2	1	1	4	5	4	5	4	2	2	1	1	5	3	3	5	5	5	4	4	4	4	1	1	2	4	1	4	3	5	5	5	4	3	4	4	5	4
1	2	3	3	3	3	5	5	5	5	1	1	1	1	1	4	4	5	3	3	5	4	5	4	1	1	1	1	1	3	4	4	5	3	3	2	2	3	4	2	1	3	3	5	4	4	3	5	3	5
2	3	4	1	2	4	3	4	4	5	3	4	3	5	4	3	4	5	4	4	5	3	4	4	3	4	4	5	3	5	3	5	4	4	4	5	3	3	5	1	1	2	3	3	5	5	4	4	1	3
1	3	5	3	2	3	5	4	5	3	4	5	4	5	5	4	4	4	3	4	5	4	3	5	3	4	5	5	4	4	2	3	2	2	5	3	5	5	4	3	4	4	3	3	5	4	5	4	4	3
1	4	5	1	3	1	5	3	4	4	2	1	1	3	2	5	5	5	5	5	5	4	5	3	4	4	3	3	4	4	1	1	1	2	3	3	5	5	4	4	5	3	5	5	4	3	5	4	4	4
1	1	3	4	3	3	3	5	3	5	2	3	2	2	4	3	4	4	5	5	3	3	3	2	4	3	3	3	3	5	3	5	4	5	5	4	5	3	3	4	4	4	5	5	4	5	4	3	5	5
2	3	4	1	3	4	5	5	4	4	4	4	5	5	4	4	5	5	5	3	3	4	4	5	5	4	5	5	4	3	1	1	2	1	4	3	4	4	4	1	2	4	2	4	5	4	4	5	5	5
1	1	3	1	3	3	5	5	5	5	1	1	2	2	4	2	2	1	3	1	4	5	4	4	1	1	2	3	2	1	3	4	4	5	4	1	4	3	3	1	2	1	4	5	5	3	3	4	1	3
1	4	3	1	3	3	5	4	5	4	2	1	1	1	1	4	5	4	4	5	4	4	5	5	3	5	4	4	5	5	5	3	3	5	3	5	4	5	5	4	4	5	5	5	5	4	3	5	4	5
1	3	4	3	3	4	5	4	5	4	3	4	4	3	3	5	4	4	5	4	4	5	4	5	4	4	5	4	4	5	3	5	5	5	4	5	4	5	4	5	4	4	5	4	4	5	5	4	5	5
2	2	6	3	1	3	5	5	5	5	5	5	4	5	5	5	5	4	5	5	5	4	5	5	5	5	4	5	4	5	5	5	5	5	5	5	5	4	5	5	5	5	4	5	4	5	5	5	5	5
1	3	4	3	4	4	1	1	1	1	5	4	5	5	5	5	5	4	5	5	4	5	5	5	5	5	5	5	4	5	5	5	5	5	4	5	5	5	5	5	5	5	5	5	5	4	5	5	5	5
2	5	5	4	3	4	5	5	3	3	3	1	2	2	2	4	4	5	5	3	3	5	5	4	5	5	5	5	5	5	5	3	4	5	4	3	5	4	4	5	5	5	5	2	1	1	1	2	4	5
1	3	4	3	3	2	2	2	2	3	4	3	1	1	3	5	5	4	3	3	1	4	3	2	1	4	2	2	1	3	2	2	3	3	2	2	3	1	4	1	4	4	3	1	3	3	1	4	4	5
2	3	4	3	2	3	4	3	4	5	3	3	1	4	2	4	5	4	3	3	5	5	4	3	4	2	2	2	2	3	1	1	3	2	3	1	1	3	2	4	5	4	3	4	4	3	4	4	4	4
2	2	4	1	3	1	1	1	1	1	5	5	5	5	5	5	5	5	5	5	5	5	5	5	5	5	5	5	5	5	5	5	5	5	5	5	5	5	5	5	5	5	5	5	5	5	5	5	5	5
1	1	1	2	3	1	1	2	1	1	4	4	3	3	4	3	5	3	5	5	5	4	3	5	3	3	4	4	5	5	4	3	4	5	1	1	2	2	2	3	1	2	1	3	5	3	3	5	4	3
1	4	3	3	3	1	2	2	4	3	5	5	5	4	3	4	4	3	4	5	4	4	4	4	4	3	4	3	4	3	4	3	4	5	4	4	4	4	5	4	3	4	4	5	4	4	5	4	1	1
1	3	4	3	3	4	5	5	5	4	5	4	4	5	5	4	5	5	4	5	5	3	5	5	4	5	5	4	4	5	5	3	5	5	4	5	5	4	5	5	5	4	5	4	5	4	5	5	5	4
1	3	2	1	3	3	2	1	4	2	2	2	3	2	2	3	5	5	5	3	2	2	2	3	1	4	1	1	3	3	1	2	3	4	4	2	3	1	2	3	3	3	2	3	3	3	1	2	4	3
1	1	6	1	3	3	4	5	5	5	5	5	5	4	4	4	5	4	5	5	5	5	5	4	5	5	4	5	4	5	5	4	5	5	5	5	5	5	3	5	5	5	4	5	4	5	5	4	5	4
1	2	3	3	3	3	4	4	4	5	3	1	4	3	3	4	4	4	5	4	1	4	4	2	1	3	4	1	1	1	5	4	3	4	3	5	4	5	4	3	4	5	4	5	4	4	4	3	4	5
1	2	3	1	2	4	2	1	4	2	3	1	2	3	3	1	1	2	2	2	1	3	2	4	2	4	2	3	2	1	3	2	3	3	2	4	3	1	2	3	4	2	3	2	3	2	2	4	3	3
1	2	6	2	3	4	5	4	5	5	3	3	3	4	4	5	5	4	5	4	5	4	5	4	4	5	5	3	5	5	5	4	5	4	4	5	5	5	4	4	5	5	5	5	4	5	4	5	3	3
2	2	4	1	2	4	1	4	1	3	1	4	3	3	1	5	4	5	5	3	1	2	1	1	1	4	4	2	3	1	2	3	1	3	3	4	3	4	5	4	3	3	4	3	3	3	3	3	4	3
1	3	5	1	2	4	4	4	4	5	4	3	5	4	5	4	4	5	4	5	5	4	4	4	3	1	1	2	1	4	1	1	2	1	1	1	2	3	2	5	5	3	5	3	2	1	2	2	4	1
1	5	4	1	3	3	5	5	5	5	2	2	2	1	1	2	2	2	3	3	5	3	4	5	4	1	1	2	2	2	5	4	5	3	5	3	5	4	4	4	4	4	4	3	1	1	2	3	5	3
2	4	4	2	2	2	5	5	3	5	4	4	5	3	5	3	5	5	5	4	5	4	4	5	4	3	5	5	5	4	3	5	5	4	5	3	5	4	4	3	3	5	5	4	4	4	5	4	2	1
1	3	4	1	4	3	1	1	1	4	4	5	3	5	3	1	3	1	1	4	2	1	1	1	3	3	4	5	4	4	4	4	4	4	1	1	4	1	2	3	4	4	5	4	4	5	5	3	5	5
1	2	5	4	1	2	4	5	5	4	5	5	4	5	4	4	5	4	5	4	4	4	4	4	5	4	5	5	3	4	3	4	3	3	3	4	5	5	5	5	4	4	5	4	5	5	3	5	4	4
2	2	5	2	2	1	1	2	3	2	1	2	3	2	2	4	4	2	1	2	2	2	3	2	2	2	1	4	1	3	4	3	1	1	1	4	1	4	1	1	4	2	3	2	2	3	1	3	4	5
1	2	4	3	3	3	4	5	5	3	5	5	5	3	4	4	5	4	3	3	1	1	1	4	3	3	3	3	3	2	2	1	1	1	4	4	3	5	3	4	2	1	1	5	4	4	5	3	4	5
1	3	4	1	1	3	5	5	4	5	5	5	5	4	5	4	5	5	5	5	5	5	5	4	5	5	5	3	5	5	4	5	5	5	5	4	5	5	5	5	5	4	5	4	5	5	5	5	5	5
2	4	4	4	3	2	4	4	4	5	3	3	4	5	4	1	2	2	2	2	4	5	4	5	2	2	1	1	3	3	3	5	4	5	3	5	5	4	4	4	4	3	3	4	4	5	4	4	1	2
2	2	5	1	3	3	5	5	5	4	5	4	5	3	4	5	5	5	4	4	5	5	4	4	5	4	4	4	5	5	5	4	4	5	5	5	5	4	4	5	4	5	5	5	4	5	5	4	3	3
2	3	4	1	2	4	5	5	4	3	3	2	3	4	3	5	5	5	5	5	4	4	5	3	5	5	5	3	4	3	2	1	2	2	4	4	3	4	4	3	5	4	5	5	4	4	3	5	4	4
2	2	5	1	4	3	4	3	5	4	4	5	4	5	3	4	4	3	4	4	3	4	4	1	4	2	1	3	1	1	1	3	2	3	1	2	2	4	4	3	5	4	5	4	4	4	4	5	4	2
1	4	3	1	5	2	5	3	4	3	4	4	4	3	3	5	4	5	4	3	1	1	1	1	4	3	4	5	4	4	2	1	1	1	5	4	4	4	4	4	4	4	5	4	4	5	5	4	5	5
2	3	6	2	4	3	3	4	5	5	5	5	4	4	3	5	4	4	4	5	5	4	4	4	4	5	4	4	4	4	4	4	4	5	4	3	5	3	5	3	1	2	3	4	3	5	4	3	4	4
2	2	5	2	1	2	5	4	5	5	4	4	5	5	5	5	4	5	4	5	4	4	5	5	5	4	5	5	5	3	5	5	4	5	5	5	3	5	5	5	5	4	5	5	5	4	5	4	5	5
1	3	6	1	3	2	4	4	4	3	3	5	5	4	3	5	4	3	4	5	4	5	3	3	4	3	4	5	5	5	5	3	3	4	1	1	3	1	1	3	5	3	4	4	4	4	4	5	4	5
2	1	6	3	3	3	4	3	5	4	1	1	2	1	1	3	2	3	2	2	2	4	1	3	4	4	4	4	5	4	4	4	5	3	4	4	5	4	4	3	5	4	4	5	5	5	5	5	3	4
1	3	3	3	3	3	1	1	1	1	5	4	5	5	5	5	5	4	5	5	5	5	4	5	5	5	5	5	4	5	5	5	5	5	5	5	5	5	4	5	5	5	5	5	5	5	4	5	5	5
2	2	2	4	4	3	4	5	4	3	3	5	4	5	5	4	4	3	5	4	1	2	4	4	2	3	1	1	4	1	5	3	4	4	2	2	1	3	2	4	5	5	3	5	3	5	4	4	5	4
1	2	5	2	3	3	5	5	4	4	3	5	5	4	4	4	5	5	4	5	4	4	5	5	4	5	4	4	5	5	5	4	4	5	3	5	4	5	5	4	4	5	5	5	3	5	5	5	1	3
1	3	6	2	3	3	4	5	4	5	1	2	2	1	2	4	4	5	5	5	5	4	5	4	5	5	4	5	4	4	5	5	5	3	5	5	4	3	5	5	5	3	5	5	4	5	5	4	5	5
1	1	4	2	3	3	5	5	4	5	5	4	4	5	5	5	5	5	4	4	4	5	4	5	5	5	4	4	5	4	5	4	5	5	4	4	5	5	5	5	5	5	4	5	5	5	4	4	4	5
2	1	6	1	2	2	5	5	3	5	5	3	3	4	3	4	4	5	5	4	1	3	2	1	4	4	4	4	5	5	5	5	3	5	1	1	3	2	3	4	4	5	5	5	5	5	4	3	2	2
1	3	5	2	5	3	5	5	5	4	5	4	5	5	4	4	5	5	4	5	4	5	5	4	5	5	5	4	4	4	4	5	5	5	5	5	4	4	5	4	5	5	5	4	5	5	4	5	3	4
2	1	3	2	2	3	4	4	5	4	5	3	4	5	4	1	1	2	1	1	4	4	4	4	4	4	3	2	2	2	4	5	4	4	3	2	3	3	4	5	5	5	5	1	2	1	1	1	4	3
2	5	3	1	3	2	4	5	5	5	4	5	5	5	4	5	5	4	5	4	4	5	5	4	4	5	5	5	3	5	5	5	4	5	4	5	5	4	5	5	5	4	5	5	5	5	3	5	4	5
1	1	3	1	3	3	5	4	5	3	3	4	3	4	4	4	3	4	3	4	4	1	3	3	4	4	5	3	5	4	3	5	5	4	2	4	2	4	1	2	2	1	2	1	2	1	1	1	4	5
1	1	3	3	1	3	5	4	5	5	5	4	4	5	5	5	4	5	4	5	5	5	4	5	5	4	5	5	5	4	5	5	5	4	5	4	4	5	5	5	5	5	4	5	5	4	4	5	5	4
1	3	3	1	4	3	3	1	3	2	2	4	1	2	2	4	4	4	4	5	4	3	1	1	3	3	1	3	1	2	1	1	4	4	1	3	4	2	2	3	4	1	3	2	2	4	2	2	3	5
1	3	6	1	2	2	4	4	4	5	5	4	5	4	3	3	1	2	1	3	4	4	5	4	2	3	1	3	4	4	4	2	3	3	3	2	3	3	3	5	3	5	4	2	2	1	3	1	1	1
1	4	6	3	3	3	2	2	2	1	4	3	5	5	5	2	2	2	1	4	5	5	4	3	5	4	4	5	3	4	5	4	3	4	4	4	3	5	4	4	4	4	4	5	5	3	4	3	4	4
1	5	5	4	3	1	5	5	4	5	5	5	4	5	4	5	5	5	5	3	5	5	5	4	5	4	5	5	4	5	5	5	4	5	5	5	3	5	5	5	5	4	5	5	5	5	4	4	5	5
1	4	5	3	3	3	4	5	4	5	5	4	5	3	5	5	4	5	4	5	5	5	3	5	4	5	5	5	4	4	5	4	4	5	5	4	4	4	5	5	5	4	4	4	5	5	4	5	1	4
2	3	4	1	4	3	3	4	4	5	5	4	5	4	4	1	1	1	3	1	4	3	5	4	4	4	5	5	5	3	4	3	3	3	4	5	3	4	5	4	5	4	4	4	4	4	4	5	5	4
1	3	4	2	2	4	5	4	4	3	5	4	4	5	4	3	5	5	3	4	3	4	3	4	3	4	5	5	4	4	4	4	4	3	5	5	3	3	5	4	4	4	5	4	5	4	3	5	1	2
1	2	6	3	2	4	5	4	4	4	4	3	5	5	5	3	2	1	3	1	4	5	4	3	1	1	2	1	3	4	5	3	5	3	3	2	2	3	2	2	1	2	1	3	5	4	4	5	4	4
1	3	6	1	3	3	4	4	4	5	4	4	5	4	5	2	1	2	1	2	5	4	3	4	3	1	2	1	2	2	5	5	4	4	3	3	2	3	3	4	3	4	4	4	4	4	5	4	4	5
1	3	3	1	3	2	5	3	5	3	5	4	5	4	4	3	3	5	5	4	3	3	4	5	4	5	4	5	3	3	3	3	3	4	5	5	4	4	4	4	4	4	4	4	4	5	5	4	3	4
2	2	5	2	3	4	2	3	3	1	3	3	2	2	2	2	1	1	1	1	4	4	4	5	3	1	4	3	1	2	1	3	3	4	4	3	2	3	3	4	3	3	2	2	3	2	3	3	1	1
2	3	6	1	3	3	5	5	4	4	4	5	4	4	5	5	4	5	5	4	5	5	5	3	5	5	5	5	4	3	3	5	5	5	5	5	4	4	5	4	5	4	5	5	4	5	5	4	5	4
1	1	6	3	2	3	4	5	4	4	4	5	3	4	3	3	5	4	5	5	5	4	5	4	4	5	4	5	4	3	3	1	1	2	4	4	4	4	3	4	5	5	3	4	5	4	3	4	3	5
1	2	3	3	3	3	4	4	5	4	1	2	3	2	1	5	5	3	4	4	5	5	4	3	5	5	5	4	3	4	3	5	5	4	4	4	5	4	4	3	4	3	4	2	4	2	1	1	3	5
1	3	4	2	2	3	4	5	4	5	3	4	3	5	4	4	4	4	5	5	5	4	5	4	4	5	4	5	4	5	5	4	4	5	3	5	5	5	4	4	4	5	5	4	4	5	5	4	4	4
1	3	5	1	1	2	5	4	3	4	3	4	4	4	3	4	5	4	5	3	4	4	4	5	4	4	5	4	4	4	3	4	5	5	4	5	3	4	4	4	4	4	4	4	4	4	4	3	1	3
1	2	4	1	4	3	5	4	4	4	4	3	4	4	5	2	4	2	1	2	2	2	2	2	1	1	2	3	3	2	3	4	3	4	4	4	4	5	5	5	4	4	5	3	3	4	4	5	4	5
2	3	6	3	1	4	4	4	4	5	4	4	5	3	5	5	3	4	3	4	3	4	4	5	3	5	3	3	5	4	3	2	1	3	4	4	4	4	5	1	1	1	1	4	4	2	3	3	2	1
2	3	3	3	3	3	4	5	4	5	4	2	3	4	4	5	5	4	5	4	5	5	5	3	5	5	4	3	5	5	4	4	5	5	5	4	3	5	5	4	5	5	4	5	4	4	5	5	4	3
1	4	6	1	1	3	5	4	5	4	2	1	2	1	2	5	3	5	5	5	4	5	5	4	3	5	5	5	5	4	3	5	5	5	5	5	3	4	5	5	4	5	4	5	5	5	4	4	4	4
1	4	3	1	3	2	2	2	2	1	4	5	4	5	4	1	2	2	2	1	1	2	4	2	3	4	2	4	1	2	4	4	4	4	3	3	1	3	1	4	4	5	4	3	4	4	5	5	2	3
1	2	3	3	2	4	4	2	2	3	1	2	2	3	4	1	1	3	1	4	3	4	5	5	2	2	3	4	3	1	4	4	5	5	2	1	1	2	1	4	5	4	4	4	4	3	2	2	4	4
2	2	3	3	3	3	5	4	4	5	3	5	4	4	5	5	4	5	4	4	4	5	4	4	5	5	3	3	5	5	4	4	3	5	5	4	4	4	5	4	4	5	5	4	4	4	5	5	1	1
2	3	4	3	3	3	4	3	4	1	4	5	4	5	4	4	4	5	4	5	1	4	4	3	3	3	5	3	5	5	3	3	1	1	1	1	4	2	1	4	5	5	3	4	4	4	4	5	3	5
2	3	5	2	3	2	1	1	3	1	2	1	1	2	3	2	2	3	2	3	4	4	3	5	5	5	3	4	4	4	1	2	1	3	4	4	4	4	4	3	4	5	3	4	4	5	5	4	3	4
2	2	3	3	2	3	3	4	5	4	4	5	5	4	4	5	4	5	4	4	5	3	5	4	4	4	4	5	5	3	1	2	3	1	4	5	4	4	4	4	1	3	1	4	4	4	4	5	3	4
1	2	3	2	3	4	4	5	4	5	2	2	3	2	1	4	5	4	4	5	5	3	5	4	4	4	5	4	5	4	5	4	5	3	4	5	4	4	3	4	5	3	5	4	3	4	4	5	5	4
1	3	2	3	3	3	4	4	3	3	4	5	4	4	3	4	5	3	3	4	5	3	4	4	4	4	5	3	5	4	3	3	1	1	3	5	5	3	5	4	4	5	4	5	5	5	5	5	3	5
2	3	4	3	3	3	3	1	2	2	2	1	2	3	2	4	3	2	3	1	2	1	2	4	2	2	3	3	1	2	3	1	4	1	2	3	3	1	2	3	4	2	1	2	1	2	2	4	4	3
1	2	6	1	4	3	5	5	4	5	5	4	5	5	5	5	5	5	4	5	5	5	5	4	5	5	5	4	5	4	4	5	5	5	5	5	4	5	5	5	5	4	5	5	5	5	4	5	5	5
1	2	3	4	3	4	1	3	1	2	4	4	5	5	3	2	1	2	2	3	4	3	5	4	4	3	4	3	4	3	4	4	4	5	1	1	1	1	2	2	3	2	1	3	4	5	5	4	5	4
2	3	2	4	1	3	4	5	5	5	5	4	5	4	5	5	4	5	4	5	4	5	5	4	4	3	5	5	5	5	5	5	3	5	5	4	5	4	5	5	5	4	5	5	3	5	5	5	4	5
2	3	4	2	1	3	3	2	4	2	4	5	3	4	5	5	3	5	4	4	1	2	1	2	4	3	4	4	4	5	5	4	3	5	4	4	4	3	4	4	3	4	4	4	3	5	4	5	4	4
1	1	5	3	2	4	3	4	5	5	4	4	4	4	4	5	4	5	4	3	4	3	4	5	4	4	1	2	4	1	4	4	4	5	5	4	3	5	5	5	4	3	4	4	3	3	4	4	4	5
2	2	3	4	2	4	2	1	4	2	2	2	3	3	2	2	2	1	1	4	2	1	3	4	4	2	2	2	3	1	2	3	3	3	4	4	4	5	3	2	4	4	2	3	3	3	3	1	4	4
1	3	4	3	2	1	1	4	2	3	3	5	3	4	5	3	4	3	5	5	2	1	2	3	4	4	5	4	4	4	2	3	4	4	4	4	5	4	4	4	4	5	4	5	3	4	5	4	3	2
2	3	5	1	3	3	4	5	4	5	4	3	5	5	4	4	5	5	4	4	5	4	5	4	3	5	5	4	5	5	5	5	3	5	5	5	4	4	4	5	5	3	5	4	4	5	5	4	4	1
2	1	3	1	3	3	4	4	5	5	3	4	5	4	5	4	5	4	4	5	3	3	4	5	4	5	5	4	5	3	4	4	4	5	2	3	1	3	2	3	3	2	1	2	1	2	2	2	4	5
1	4	4	1	3	4	5	5	3	5	5	4	4	5	4	4	5	4	4	5	5	5	4	4	4	5	5	4	3	5	5	5	4	4	5	3	4	5	5	4	5	5	4	4	5	5	3	5	4	3
2	3	5	1	3	2	2	2	2	3	2	4	4	1	1	4	4	4	5	4	5	4	4	4	4	2	3	1	1	3	3	2	2	4	4	4	4	5	3	3	4	3	3	4	4	3	1	2	4	3
2	3	4	3	4	2	5	5	5	5	4	4	4	4	3	1	4	1	3	2	1	4	2	2	5	5	5	5	5	5	5	4	3	5	1	3	3	3	4	5	4	4	4	3	4	4	3	5	4	4
1	1	1	1	2	2	5	5	3	4	3	5	4	4	5	1	1	2	2	2	3	4	4	4	2	2	1	2	1	3	5	5	4	3	1	3	1	1	3	4	4	4	4	4	3	5	3	5	5	3
2	4	3	4	2	3	3	3	3	3	1	2	4	1	4	5	5	5	5	5	4	5	3	5	1	4	2	1	3	4	2	1	1	1	5	5	3	5	3	4	4	4	4	2	4	4	3	3	3	2
1	3	3	1	3	4	2	2	2	1	5	4	5	5	3	1	4	2	1	1	5	3	4	5	5	4	4	4	5	4	3	5	4	5	4	4	4	4	3	1	2	4	1	4	5	3	4	4	1	1
2	1	4	3	2	3	4	4	5	5	3	5	5	4	5	4	5	4	4	5	4	4	5	5	4	5	5	5	4	3	3	5	5	5	3	5	5	5	4	5	4	5	4	5	5	4	5	3	3	5
1	5	5	3	3	3	3	4	4	5	2	2	3	2	1	4	3	3	3	5	1	3	1	2	4	5	5	4	4	4	4	3	4	3	3	4	4	5	5	1	1	1	3	5	3	4	5	4	5	4
1	2	2	2	3	2	5	5	3	5	5	4	3	4	5	5	4	5	4	4	4	5	5	4	4	4	5	5	5	4	5	4	5	4	3	4	5	5	5	4	4	5	5	4	5	5	4	4	4	4
1	2	2	1	3	3	2	1	2	3	2	3	2	1	3	2	3	4	2	4	2	2	3	2	1	2	2	3	4	1	3	2	2	3	3	1	4	1	2	4	2	3	1	3	2	4	1	2	5	4
2	2	4	1	2	3	5	4	4	5	3	5	4	5	3	4	5	4	5	5	4	5	4	5	5	5	4	4	4	5	3	5	5	5	5	4	4	4	5	4	4	5	5	5	5	3	4	5	5	4
2	3	6	1	3	2	5	4	5	4	3	3	3	2	4	5	4	5	4	4	1	1	3	1	4	5	5	3	5	4	4	2	2	1	3	5	5	4	3	2	3	2	2	1	2	2	1	3	2	2
1	3	6	1	3	3	4	5	3	5	4	3	5	4	4	5	5	4	4	4	4	4	3	5	4	5	3	3	3	5	5	4	4	4	1	3	2	1	3	5	4	5	3	5	3	4	5	5	5	5
1	1	4	1	2	3	3	3	2	2	3	3	4	5	4	2	4	2	4	1	4	4	4	3	4	5	4	3	5	5	4	5	5	3	2	1	2	1	2	4	4	4	5	5	4	4	4	4	5	3
1	3	4	3	1	3	2	1	3	1	3	5	4	5	5	4	3	4	5	4	5	4	4	4	4	4	3	1	2	2	5	3	3	5	4	5	4	4	4	5	5	5	5	3	1	2	1	3	4	3
2	3	4	1	3	1	3	5	3	5	1	4	1	1	1	5	5	4	4	4	5	4	4	3	3	3	5	3	4	5	5	5	4	3	5	4	3	5	4	1	1	3	1	4	4	5	4	4	5	5
1	3	6	4	4	3	5	5	5	4	5	4	5	5	4	4	5	5	4	5	4	5	5	4	4	4	4	5	5	5	4	5	5	4	5	4	5	5	4	4	5	5	5	5	3	5	5	5	4	4
1	3	3	1	1	1	3	4	4	4	4	5	5	3	5	5	4	5	3	4	1	1	3	2	2	2	1	1	4	1	4	4	5	4	5	4	4	3	5	4	4	4	5	4	4	4	5	4	4	4
1	3	5	1	3	4	1	3	3	2	2	1	3	2	4	4	4	4	4	5	3	3	2	3	3	3	2	3	2	2	1	2	1	2	5	5	3	4	4	4	4	3	2	2	4	1	3	4	4	3
1	1	5	1	3	4	1	4	2	2	2	3	1	2	4	4	5	4	5	3	2	3	2	3	1	4	2	2	2	3	3	2	2	4	3	3	5	3	5	2	3	4	3	3	3	1	2	4	5	4
1	4	5	3	4	3	3	2	2	1	2	2	3	3	3	1	2	4	1	1	2	1	3	4	1	2	4	3	4	1	3	4	5	4	2	1	3	3	1	5	4	5	3	3	3	5	5	4	4	4
1	5	2	2	3	3	3	3	4	1	5	5	4	4	4	4	4	3	5	3	3	3	3	2	2	4	2	3	3	4	1	1	2	3	2	1	4	2	3	4	4	5	4	4	1	1	2	2	4	5
1	3	6	2	3	3	2	2	3	1	2	1	4	2	1	2	3	3	4	1	2	1	4	2	3	1	2	2	2	3	2	2	2	3	1	4	1	3	2	3	3	3	1	3	3	3	1	1	5	4
1	2	3	1	3	3	3	4	5	3	4	4	4	5	5	3	2	3	4	1	5	4	4	3	4	5	5	4	4	3	3	4	5	5	5	4	3	4	5	4	4	4	4	1	3	1	3	2	3	3
1	3	4	1	1	4	3	5	4	3	4	4	5	5	5	4	3	4	5	5	1	2	3	1	4	3	3	5	4	3	5	4	4	4	3	5	3	3	4	4	1	4	1	4	3	5	5	3	1	4
1	3	6	4	3	4	4	4	4	5	3	4	3	5	5	4	1	2	4	1	3	4	5	4	4	4	4	5	5	4	5	4	4	4	3	3	2	4	3	3	3	2	1	5	4	4	4	4	5	3
1	3	6	1	2	3	5	5	4	4	5	4	5	3	4	5	4	4	5	4	5	4	5	4	3	5	5	4	5	5	3	5	5	5	5	5	4	3	5	5	4	5	4	5	5	5	3	4	3	3
1	1	5	1	3	2	5	4	5	5	4	5	5	4	5	5	4	4	5	5	4	5	5	5	4	5	5	5	4	5	5	5	4	5	5	5	5	4	4	5	5	5	4	5	5	4	4	5	5	5
2	2	5	2	3	2	4	4	2	3	4	3	5	3	5	1	3	2	4	1	3	4	4	3	2	1	2	1	2	2	3	3	5	4	3	5	4	5	4	1	1	4	2	4	5	5	4	3	4	4
2	3	4	4	2	3	3	1	2	4	5	5	4	4	4	5	3	5	4	3	4	4	3	5	4	4	5	4	5	3	4	4	3	4	1	4	2	1	2	4	4	4	3	1	1	1	1	1	3	4
1	2	3	3	3	1	5	5	3	5	1	2	2	2	3	5	5	4	4	5	4	4	5	5	5	4	5	5	3	5	4	5	5	4	4	4	5	4	5	5	5	4	4	5	4	5	5	4	1	1
2	2	4	3	3	1	3	5	5	4	4	4	5	4	4	3	5	4	5	3	1	1	2	1	3	2	2	3	1	1	3	1	2	1	2	1	2	2	1	4	5	5	3	5	5	4	4	4	4	4
1	3	4	2	1	3	5	5	5	5	1	1	1	1	1	1	2	1	1	2	5	4	4	3	5	5	5	5	5	5	4	5	4	4	1	1	2	1	2	5	4	4	5	4	4	4	3	4	4	4
1	5	6	1	3	3	1	1	1	2	4	5	4	4	4	5	4	4	3	5	4	2	3	4	4	4	5	4	4	5	3	2	1	2	2	4	2	3	3	1	1	1	1	2	2	1	1	2	4	2
1	4	3	2	1	4	3	4	5	5	3	5	4	4	5	1	3	1	1	3	4	4	4	4	5	5	5	5	5	5	5	4	3	4	3	4	4	5	4	5	5	5	5	2	3	2	1	2	3	3
1	3	4	1	3	3	4	5	5	5	5	4	5	5	5	4	5	5	4	5	5	5	5	4	5	5	5	4	5	4	5	5	4	5	5	5	5	5	4	5	5	5	4	5	5	4	5	5	5	4
1	3	6	1	3	4	3	5	4	5	5	5	4	3	3	5	5	3	5	3	3	5	4	5	5	4	5	4	4	4	4	4	3	1	4	5	5	3	4	5	5	4	3	4	5	4	4	4	2	2
1	3	4	1	1	3	2	3	1	3	2	3	3	1	3	2	2	1	1	2	3	1	2	4	4	1	2	2	3	2	2	2	3	4	2	2	2	3	3	3	3	2	4	2	4	2	3	2	2	3
1	3	4	2	3	3	4	5	5	4	3	1	1	2	1	4	5	5	4	5	5	4	4	5	3	5	5	5	4	5	4	5	4	5	5	4	5	4	4	5	4	5	4	4	5	4	5	4	4	4
2	3	5	1	2	2	3	5	4	3	4	5	4	4	5	2	3	3	3	1	3	4	5	5	4	5	3	5	4	5	1	2	1	2	4	5	4	5	3	1	1	1	1	2	3	2	2	2	4	3
2	2	4	1	3	2	5	3	5	5	3	4	4	4	3	5	4	5	5	3	5	4	4	5	5	5	4	5	3	5	5	5	5	3	4	5	4	5	4	5	5	4	4	4	5	4	5	4	4	5
1	3	5	3	4	2	4	4	5	4	4	5	3	5	4	5	4	4	4	3	4	4	5	3	4	3	5	3	5	5	2	2	4	3	3	3	3	3	1	2	1	3	1	4	4	5	4	4	3	4
1	3	5	3	3	4	4	5	4	5	4	4	5	4	4	3	4	5	5	5	1	4	4	3	5	4	4	4	5	4	3	4	3	5	3	1	3	3	4	5	3	5	5	4	5	5	4	4	1	2
1	4	3	4	3	3	3	5	4	4	5	4	4	4	5	4	3	4	5	4	4	3	4	5	3	4	4	5	4	5	4	3	4	3	1	1	3	2	2	1	2	2	4	4	4	3	3	5	4	5
1	2	5	1	3	3	5	4	3	4	2	2	2	2	1	4	4	3	5	3	5	5	5	3	2	4	1	4	4	2	4	4	2	3	1	1	2	1	2	1	1	2	4	5	5	5	5	5	1	1
2	2	4	1	3	4	1	1	1	1	5	5	5	5	5	5	5	5	5	5	5	5	5	5	5	5	5	5	5	5	5	5	5	5	5	5	5	5	5	5	5	5	5	5	5	5	5	5	5	5
1	4	4	3	1	3	3	3	4	3	4	2	1	3	3	4	5	4	4	3	1	3	1	1	2	3	4	1	2	3	5	4	4	4	3	3	4	4	4	4	5	4	4	4	5	3	5	5	2	3
1	2	5	2	3	2	4	4	4	4	4	1	1	1	1	5	3	5	3	4	5	5	3	5	5	4	4	4	4	4	3	5	4	5	4	4	5	4	4	3	3	5	5	4	4	4	3	4	4	5
1	3	4	1	3	3	5	4	4	5	3	3	5	4	4	4	5	5	5	4	5	5	4	4	5	4	5	4	5	4	3	5	5	5	3	5	5	4	5	5	4	5	4	5	4	5	5	4	1	3
2	1	4	1	3	3	4	5	5	4	5	5	3	5	4	5	5	4	4	4	5	5	4	4	4	4	5	5	5	4	5	5	5	3	5	4	4	5	4	4	5	4	5	5	4	4	4	5	4	3
1	4	4	2	1	3	1	1	1	1	5	5	5	5	5	5	5	5	5	4	5	5	5	5	5	5	5	4	5	5	5	5	5	5	5	5	5	5	4	5	5	5	5	5	5	5	5	4	5	5
1	3	3	2	3	4	4	4	5	5	2	1	2	1	2	5	4	5	5	4	5	4	5	4	4	5	5	4	5	4	5	4	4	5	4	5	5	3	5	4	4	5	5	4	5	5	4	5	4	5
1	2	3	1	1	4	4	3	4	5	3	5	5	4	5	1	4	1	1	2	5	5	3	3	4	4	5	4	5	3	4	3	4	2	3	4	4	4	5	4	3	3	5	3	5	4	5	5	5	5
2	1	5	3	1	3	5	5	4	5	5	3	5	5	5	5	4	5	4	5	5	5	5	4	4	5	5	5	4	5	5	5	5	4	5	5	5	4	4	5	5	5	4	4	4	5	5	5	5	4
2	3	3	2	3	3	2	2	2	3	1	4	2	3	2	4	3	4	3	4	4	3	4	5	3	2	3	3	1	2	4	3	2	2	3	4	3	4	3	3	2	4	4	2	4	3	2	2	1	4
1	2	6	1	3	4	3	2	1	2	3	1	2	4	1	2	4	3	2	4	2	2	2	3	3	4	1	2	2	1	2	2	3	2	2	3	1	3	2	1	1	4	4	3	2	2	2	2	4	4
2	3	5	2	4	3	1	1	1	1	4	5	5	5	5	5	5	5	4	5	5	4	5	5	5	5	5	5	5	4	5	5	5	5	5	5	5	4	5	5	5	5	5	5	5	5	5	4	5	5
1	3	3	1	3	1	2	3	1	3	2	4	4	1	1	5	4	4	4	5	2	3	3	2	3	2	1	3	3	1	3	2	2	3	3	2	2	1	4	4	2	2	3	3	3	1	2	3	3	4
2	5	5	1	4	3	5	4	5	5	4	4	5	5	5	4	5	5	5	4	5	4	5	4	5	4	4	5	5	4	4	5	4	5	5	4	5	5	4	5	5	4	5	5	4	5	5	4	4	5
2	2	5	1	3	1	5	5	5	5	5	4	4	5	3	5	4	4	3	4	3	2	2	4	1	1	3	3	3	1	3	3	4	4	2	1	1	1	3	3	2	2	2	5	4	3	4	4	4	5
2	1	6	3	3	4	4	4	4	5	1	1	3	1	3	3	5	3	3	4	4	5	4	4	3	3	3	2	1	3	4	2	4	2	3	4	4	4	5	4	5	3	5	4	5	5	4	3	3	2
1	3	6	2	3	3	4	5	4	4	4	3	3	4	5	3	2	1	3	3	4	3	5	4	3	1	2	2	3	4	4	5	3	5	4	5	4	3	5	4	4	5	3	5	3	4	3	4	4	4
2	3	6	2	4	3	3	3	3	4	4	5	5	3	4	2	1	1	3	4	4	4	4	5	3	4	4	5	4	4	5	5	4	3	5	5	4	3	4	4	1	1	1	4	4	4	3	4	4	5
1	3	3	2	4	3	5	5	4	5	4	5	4	5	5	5	5	4	4	5	5	5	4	5	5	4	4	5	5	5	5	5	5	4	5	5	4	5	4	4	5	5	5	5	5	4	4	5	5	5
2	2	5	4	1	3	4	5	5	5	5	5	5	4	4	5	5	5	5	3	4	4	5	5	5	5	3	5	5	4	5	5	4	5	5	5	5	4	4	5	5	5	4	5	5	4	5	4	4	5
1	2	6	2	3	3	4	5	5	5	5	5	5	5	3	5	5	3	5	5	4	5	4	5	5	4	5	5	3	5	5	5	4	5	5	5	5	5	3	5	5	4	5	5	5	4	5	4	5	4
1	4	1	2	3	4	4	5	5	5	3	5	5	5	5	5	4	5	4	5	5	4	4	5	4	5	4	4	5	5	5	4	5	5	5	5	5	3	5	4	5	5	5	4	5	4	5	5	5	4
1	2	4	1	3	3	5	5	3	5	3	4	3	4	3	5	5	4	4	4	5	4	4	4	5	4	3	5	4	5	4	4	5	4	5	4	4	4	5	5	3	5	5	5	4	5	4	4	5	4
2	2	5	2	3	3	4	5	4	4	3	4	5	5	5	5	5	5	5	5	3	5	4	3	4	2	2	1	1	2	1	1	1	1	2	2	1	3	2	1	1	1	3	5	3	5	3	4	4	2
1	3	5	4	4	3	4	4	5	5	4	4	3	5	3	4	5	5	3	5	4	5	4	4	5	4	4	4	5	4	4	4	3	4	4	3	3	4	2	5	4	5	4	5	4	4	5	4	4	4
1	4	4	1	4	4	3	1	4	4	4	5	4	4	4	1	2	4	3	3	5	4	5	3	3	2	1	1	2	2	3	1	1	3	4	3	5	3	5	4	5	4	4	4	4	3	5	3	4	5
2	2	3	4	1	3	4	5	5	5	5	4	4	5	5	3	5	5	5	5	5	5	5	4	5	5	5	4	5	4	5	5	4	5	5	4	5	5	4	5	4	5	5	5	5	4	5	4	5	5
1	3	4	2	2	1	5	4	4	4	1	2	3	1	3	1	3	1	2	2	4	2	4	3	4	5	3	3	5	4	4	3	4	4	4	3	4	3	3	2	1	2	2	5	4	3	5	5	1	1
1	2	6	1	3	1	4	5	5	4	5	5	3	4	5	4	5	4	4	5	3	1	3	1	5	5	3	3	5	5	4	4	4	5	3	5	4	4	5	3	5	5	5	5	5	5	5	5	5	4
2	3	5	2	1	4	1	1	1	1	5	5	5	5	5	4	5	5	5	5	5	5	5	5	4	5	5	5	5	5	5	5	5	5	5	5	5	5	5	5	5	5	5	5	5	5	5	5	5	5
2	4	5	2	2	3	3	2	3	1	3	1	3	2	3	4	5	4	3	4	4	4	5	3	2	2	2	3	4	1	3	2	3	3	3	5	4	4	5	2	3	3	4	1	2	3	4	3	4	5
1	2	2	1	2	4	4	5	4	5	5	4	5	4	5	5	4	5	4	5	5	4	4	5	5	5	4	4	4	5	5	5	4	4	5	5	3	5	5	5	4	4	5	3	5	5	5	5	5	4
1	3	3	1	3	1	5	3	5	4	1	2	1	2	3	2	1	3	3	1	4	4	4	5	4	4	4	4	4	4	4	5	4	3	3	5	4	4	4	5	3	3	4	5	5	5	5	5	4	5
2	1	3	4	3	3	4	4	4	3	5	4	5	5	3	5	4	3	4	5	1	1	2	1	3	1	1	1	1	3	3	5	5	4	3	4	4	3	5	3	3	2	1	4	4	5	4	3	5	3
1	2	4	4	2	3	1	2	1	2	5	4	4	4	3	5	5	4	4	4	5	3	4	4	5	5	5	4	3	3	4	1	2	1	1	2	2	1	1	3	4	3	5	4	4	5	3	4	5	5
1	3	5	1	4	4	5	4	3	4	4	4	5	4	5	4	3	4	4	4	2	4	1	1	3	5	5	3	3	3	1	2	3	2	4	5	4	5	4	4	4	4	5	5	4	4	3	5	4	4
1	3	3	3	5	4	4	5	5	4	3	4	5	4	4	4	5	5	4	4	2	2	3	1	5	3	5	4	4	5	2	2	3	1	5	4	4	3	4	5	5	3	5	4	5	4	3	5	2	2
1	1	3	1	2	4	1	1	4	2	1	3	2	1	4	4	3	4	3	3	1	2	4	2	2	4	1	1	2	3	2	1	3	4	1	3	2	2	3	2	2	3	3	2	2	1	3	4	5	4
1	1	4	2	1	4	4	4	5	5	4	5	5	4	5	4	5	5	4	4	4	3	3	2	5	5	4	4	4	4	4	4	3	5	4	4	3	5	4	4	4	5	5	3	4	5	5	5	2	3
2	1	3	3	3	2	4	3	1	2	4	4	4	4	3	3	3	4	5	5	5	3	4	4	4	5	5	5	3	4	4	4	5	5	4	4	4	5	5	4	4	4	5	5	4	5	4	3	2	1
1	2	2	3	3	3	5	4	5	3	4	3	3	4	4	3	3	4	5	5	3	2	1	2	5	4	3	5	4	4	1	1	2	1	5	4	5	5	3	5	4	3	4	4	5	4	5	3	5	4
1	3	2	3	2	3	4	5	3	4	5	3	4	4	3	4	5	5	5	3	1	2	3	2	5	5	5	3	4	3	4	4	4	5	5	3	4	3	4	5	4	3	3	1	1	1	1	1	4	2
1	2	4	4	3	4	4	4	5	5	5	5	4	4	4	5	5	5	4	3	5	5	3	5	5	5	4	4	3	5	2	1	3	1	3	5	5	3	5	4	5	5	4	5	5	5	4	3	3	5
1	2	3	1	4	3	4	5	5	5	5	4	5	5	5	5	5	4	5	5	5	5	4	5	5	5	5	3	5	5	4	5	5	5	4	5	5	5	5	5	4	5	5	5	4	5	5	5	5	5
1	4	6	3	3	3	4	3	5	4	5	3	5	4	5	5	4	3	4	4	4	5	4	4	5	5	5	5	5	5	1	3	1	2	4	5	5	4	4	4	4	5	5	5	4	4	4	4	4	4
2	2	6	1	3	2	5	4	5	4	4	1	2	2	4	4	5	3	5	5	3	5	5	5	5	4	5	5	4	4	4	5	4	5	5	5	4	4	4	5	4	4	5	4	5	4	5	4	5	4
1	1	6	3	3	4	3	1	3	2	1	2	3	3	3	2	2	2	2	4	3	2	3	2	1	3	3	1	2	4	2	3	3	3	4	4	5	4	4	4	3	1	4	3	3	2	3	2	5	3
2	2	4	1	3	3	4	4	5	4	3	5	4	5	4	4	4	3	3	4	1	2	2	2	3	3	5	4	5	5	4	4	4	4	3	4	4	4	5	4	3	4	5	5	4	4	3	4	5	4
2	1	6	1	1	3	5	4	4	4	4	5	4	4	5	4	3	4	5	4	5	3	3	4	3	1	2	1	3	1	2	1	3	2	3	5	3	5	4	5	4	3	5	5	5	3	4	4	4	5
1	3	3	1	3	4	5	4	4	4	2	2	1	1	2	3	3	5	4	5	4	5	3	5	5	5	3	4	3	4	5	5	3	4	3	5	4	5	4	3	3	5	3	1	2	2	3	1	1	2
1	4	4	4	3	2	3	1	2	3	2	3	1	4	2	5	3	3	3	4	3	4	3	2	1	4	2	3	2	2	2	4	3	2	4	4	5	4	4	4	2	4	3	2	3	4	3	2	1	2
1	3	5	2	3	3	2	2	1	3	3	2	2	2	1	4	3	4	3	5	5	4	3	5	2	1	3	4	4	2	2	2	1	3	3	5	5	3	5	1	2	3	3	3	5	5	4	5	4	3
2	2	5	1	1	4	4	3	4	4	4	3	5	4	4	1	1	2	1	2	5	4	3	4	2	2	3	4	3	2	4	5	3	4	1	2	3	3	2	4	4	5	4	5	3	4	3	3	5	4
2	2	6	2	2	3	4	5	4	5	5	4	4	4	5	4	4	5	5	5	4	4	5	5	4	5	5	3	5	5	5	5	3	5	5	4	4	5	4	5	5	3	5	4	5	5	4	5	5	3
2	2	4	4	1	3	3	3	4	5	4	4	5	3	5	4	4	5	3	5	4	2	4	1	3	5	4	4	5	4	2	2	3	2	5	3	4	4	5	4	4	5	4	4	4	5	3	4	5	4
1	2	2	2	3	2	3	3	5	5	3	4	5	5	4	4	1	1	1	3	4	1	2	1	1	3	2	3	1	2	5	5	3	4	5	4	4	4	5	4	4	4	5	4	3	4	3	4	3	3
1	2	4	3	3	4	1	2	3	2	1	4	2	2	2	3	3	4	2	2	4	2	1	2	1	2	2	3	4	1	2	1	2	4	2	1	3	3	2	2	4	2	2	2	3	1	2	3	4	4
2	2	4	3	4	1	5	5	5	5	2	2	1	1	2	3	3	5	5	4	4	4	5	4	1	3	3	1	3	1	2	2	4	1	3	2	2	1	3	5	4	3	4	3	1	3	2	1	3	4
1	4	6	2	2	1	1	3	2	3	3	1	1	4	3	5	3	3	4	3	4	1	3	3	4	4	3	1	1	1	2	1	2	1	5	4	3	4	4	4	3	2	4	4	4	1	2	3	3	4
1	4	6	2	3	1	5	5	4	5	4	5	4	5	5	5	5	4	4	5	5	5	5	4	4	5	5	5	5	4	5	5	5	4	5	4	4	5	5	5	5	5	4	5	3	5	5	5	5	5
2	2	2	1	3	3	3	5	5	4	4	5	5	4	4	4	4	4	4	4	4	4	4	5	4	5	3	4	4	3	4	4	2	3	4	4	5	3	3	3	2	2	1	5	5	4	4	4	1	1
2	5	5	1	5	3	4	3	3	4	4	1	3	2	3	4	4	3	3	5	3	5	4	5	1	2	3	3	4	2	4	4	3	5	3	3	2	2	3	5	5	4	4	4	3	3	4	5	1	1
1	1	5	3	3	3	4	4	5	4	4	5	5	4	4	1	4	1	2	2	2	3	1	1	3	1	4	4	3	1	3	4	5	5	5	4	5	3	4	4	4	3	5	5	5	3	4	3	4	5
1	5	3	2	3	1	1	1	1	1	5	5	4	5	5	5	5	5	4	5	5	4	5	5	5	5	5	5	4	5	5	5	5	5	5	4	5	5	5	5	5	5	5	5	4	5	5	5	5	5
2	3	3	3	3	4	4	5	5	4	4	5	4	5	3	5	5	3	4	5	3	5	5	5	5	4	3	5	5	5	4	5	4	5	4	5	4	5	4	5	5	3	5	5	5	4	3	5	5	4
1	3	4	3	3	3	3	4	4	5	4	4	3	4	4	4	5	3	3	5	4	4	4	5	1	2	1	2	3	1	2	2	1	3	3	3	1	1	2	1	2	4	2	5	5	5	5	5	1	1
2	1	1	3	2	3	4	5	4	4	4	5	5	5	4	5	4	3	5	5	4	5	3	5	4	1	3	4	3	2	2	1	3	1	3	1	1	2	3	4	4	4	4	4	4	3	4	3	3	1
2	4	3	1	1	3	3	1	3	3	4	5	5	3	4	4	4	4	3	4	5	3	5	4	5	5	4	5	3	3	5	4	3	4	3	4	4	3	4	4	4	3	5	5	3	4	5	5	4	3
2	2	3	2	3	1	4	4	5	4	3	4	4	5	3	4	4	5	5	4	4	3	4	5	4	3	5	4	4	5	3	4	4	4	3	4	4	4	5	4	4	3	4	4	4	5	4	5	4	5
2	3	5	1	1	2	3	5	5	4	1	2	1	1	1	1	3	3	4	1	4	5	5	4	5	4	5	3	4	4	3	1	1	4	3	2	4	3	1	1	1	1	1	1	3	2	1	1	3	2
1	4	6	2	2	3	1	3	2	1	5	5	4	3	5	5	5	4	3	4	2	1	1	2	5	4	3	5	4	3	3	2	2	1	1	2	3	3	1	4	5	4	5	5	5	5	5	5	5	4
2	4	3	3	3	3	4	4	5	5	5	5	3	3	5	4	4	5	5	5	5	5	4	4	5	4	4	5	5	4	4	4	5	5	5	5	4	5	4	5	3	5	5	4	5	5	4	5	3	4
2	2	5	1	1	3	5	3	5	5	3	5	4	4	4	4	5	4	4	5	5	3	3	5	3	5	5	5	4	4	5	4	4	4	3	3	3	1	3	3	4	4	4	4	3	4	4	4	3	5
2	5	3	1	4	3	3	2	2	3	3	3	2	1	3	3	2	2	1	3	2	4	2	3	1	2	3	3	2	4	4	4	5	5	1	3	2	1	3	5	5	5	5	3	2	3	3	4	4	4
2	3	6	2	3	3	3	4	4	4	5	5	5	4	3	3	1	2	2	3	4	3	5	5	4	3	4	4	4	5	5	4	5	3	5	5	3	4	5	4	5	3	3	5	5	5	5	5	4	5
2	3	5	3	2	4	4	5	4	5	5	5	4	3	5	4	3	5	5	5	5	4	4	5	4	3	5	5	5	5	5	4	5	4	5	3	5	4	5	4	5	4	5	3	5	5	4	5	4	4
2	4	4	2	2	3	5	3	4	5	3	2	1	4	3	5	3	4	5	5	4	5	3	5	1	3	2	4	1	4	4	4	4	4	5	3	5	3	5	4	4	4	5	4	4	4	4	3	5	5
1	2	5	2	2	4	1	2	2	1	5	5	3	5	4	1	4	3	3	1	1	2	3	3	3	3	4	2	3	1	4	4	3	2	4	4	4	3	4	4	2	1	1	1	1	4	2	1	4	4
1	2	3	3	4	3	5	3	4	5	5	3	5	4	5	4	4	4	4	3	4	5	5	3	5	4	4	4	4	3	5	3	5	4	5	5	3	5	4	1	3	1	1	5	4	5	5	3	1	1
1	4	6	3	3	4	5	4	5	4	4	5	3	3	4	4	5	4	5	4	1	2	2	1	4	5	4	3	5	5	3	4	4	4	4	4	3	4	4	4	3	5	5	4	3	3	4	5	3	4
1	3	4	3	3	3	1	3	3	3	3	5	3	4	3	3	4	3	5	5	4	4	4	5	4	3	5	4	4	5	4	4	4	5	4	2	3	2	2	4	5	5	4	5	4	4	4	4	3	4
1	2	6	1	5	3	5	5	4	4	5	5	3	5	5	4	5	4	4	5	4	4	5	5	5	4	4	5	4	4	5	5	5	3	4	5	4	4	5	4	4	5	5	3	5	5	4	5	5	4
2	1	4	1	3	4	1	2	2	1	3	2	2	4	3	3	4	5	4	4	3	1	2	2	3	5	4	4	3	4	3	2	3	4	5	4	4	5	4	4	4	5	5	4	4	3	5	4	4	4
1	3	3	3	3	3	5	5	4	4	5	4	4	4	4	5	4	5	4	5	4	5	5	4	5	4	5	4	5	4	5	4	4	5	4	5	4	5	5	3	5	5	5	5	5	5	4	4	4	3
2	3	6	4	4	4	4	5	4	5	5	5	5	4	4	4	4	5	4	5	4	5	4	4	5	4	3	5	4	5	3	4	3	4	2	3	1	1	2	4	4	5	4	4	5	4	4	5	5	4
2	2	3	1	3	3	4	3	3	1	4	4	5	4	5	5	5	3	3	5	4	4	5	4	5	5	3	4	4	5	4	4	3	4	4	5	3	4	5	4	4	4	3	4	4	3	4	4	5	5
1	2	5	1	2	3	5	5	5	5	4	4	4	5	3	4	3	5	3	3	4	4	3	5	5	5	5	5	5	5	5	5	4	3	3	3	1	2	2	5	4	3	4	3	1	1	2	1	4	5
[truncated: 2 more columns]

## Sheet: Sheet2
																																														3.69872	3.60962	3.77308	3.62821
FA1	FA2	FA3	FA4	PE1	PE2	PE3	PE4	PE5	CI1	CI2	CI3	CI4	CI5	QH1	QH2	QH3	QH4	PB1	PB2	PB3	PB4	PB5	PB6	PT1	PT2	PT3	PT4	PC1	PC2	PC3	PC4	PC5	ST1	ST2	ST3	ST4	GS1	GS2	GS3	GS4	GS5	IRH1	IRH2	IRH3	IRH4	FA	PE	CI	QH
5	5	4	4	5	5	3	4	3	4	5	5	4	4	4	4	4	4	4	3	5	5	4	5	4	4	5	4	3	4	4	4	5	3	5	4	5	5	4	3	4	5	1	1	3	3	4.5	4	4.4	4
1	1	1	1	5	5	5	5	5	5	5	5	5	5	5	5	5	5	5	5	5	5	5	5	5	5	5	5	5	5	5	5	5	5	5	5	5	5	5	5	5	5	5	5	5	5	1	5	5	5
2	3	3	2	4	4	5	5	4	4	5	3	3	5	2	2	4	3	3	5	3	3	3	3	4	3	5	5	4	4	1	3	3	3	5	4	4	1	3	1	1	3	1	3	2	2	2.5	4.4	4	2.75
4	5	3	3	4	5	5	4	5	5	3	5	4	4	2	4	3	3	3	3	5	4	3	5	4	2	4	4	4	5	4	3	3	5	4	3	4	4	5	4	4	5	1	2	1	2	3.75	4.6	4.2	3
5	4	4	4	3	5	4	3	5	4	4	4	5	4	1	1	3	4	4	4	5	4	4	3	5	4	4	5	4	4	3	5	3	4	4	4	5	5	5	5	5	5	4	5	3	4	4.25	4	4.2	2.25
1	2	1	1	4	4	4	5	4	5	5	5	5	5	4	1	4	2	4	4	4	4	5	4	1	2	2	2	2	2	2	4	1	1	1	1	1	1	1	3	4	1	1	3	1	2	1.25	4.2	5	2.75
1	1	1	1	5	4	5	5	4	5	5	4	5	4	5	5	4	5	4	4	5	5	5	5	5	4	5	5	4	5	5	4	5	5	5	5	4	5	4	5	5	4	5	5	5	4	1	4.6	4.6	4.75
5	5	5	4	4	4	5	5	5	5	5	5	5	3	5	5	4	5	5	5	5	5	4	4	4	5	5	5	4	5	5	4	5	5	4	5	5	5	5	3	5	5	5	4	5	5	4.75	4.6	4.6	4.75
3	3	3	5	4	4	5	4	4	5	4	4	4	4	4	3	5	4	5	3	3	4	5	5	1	1	2	3	2	2	2	1	2	1	1	1	1	4	5	5	4	4	1	1	1	1	3.5	4.2	4.2	4
4	3	2	1	5	4	3	5	4	4	5	5	4	4	1	2	1	1	4	3	5	4	4	4	4	4	4	4	3	5	4	3	4	5	4	3	3	1	1	1	1	1	3	3	4	3	2.5	4.2	4.4	1.25
4	5	4	4	4	3	5	5	5	4	5	3	4	5	3	5	5	4	4	4	4	4	3	4	4	4	4	4	5	5	4	3	4	3	5	5	3	5	3	5	4	5	5	4	3	3	4.25	4.4	4.2	4.25
5	5	5	5	1	3	2	3	2	1	2	2	2	2	3	3	2	2	1	1	4	3	1	3	3	3	2	2	3	1	4	1	3	4	1	2	4	2	4	2	1	3	5	4	5	4	5	2.2	1.8	2.5
5	5	4	3	3	4	5	4	4	4	5	4	5	3	3	4	5	5	3	5	5	4	5	4	4	3	5	3	3	4	2	3	2	2	1	2	1	5	4	3	4	4	3	2	3	3	4.25	4	4.2	4.25
3	1	1	2	3	5	4	5	4	3	3	1	2	1	4	5	4	3	2	4	1	4	3	3	5	4	4	4	3	4	5	4	4	4	5	5	4	1	1	2	3	3	5	5	5	3	1.75	4.2	2	4
5	5	5	5	1	3	4	1	1	2	2	4	3	2	3	2	3	1	3	1	1	2	3	3	1	2	4	2	1	3	3	2	2	4	2	1	3	1	2	2	3	3	4	4	3	4	5	2	2.6	2.25
4	3	5	5	2	3	4	1	3	4	5	4	4	5	4	5	4	3	3	4	4	3	4	4	5	5	4	4	4	4	4	4	5	4	4	4	4	5	5	5	5	5	4	3	4	5	4.25	2.6	4.4	4
4	3	3	5	5	4	5	3	5	1	1	1	2	2	4	4	3	4	3	2	4	3	2	4	5	3	4	5	2	2	3	2	4	3	4	4	3	5	5	3	5	3	5	5	4	4	3.75	4.4	1.4	3.75
3	2	1	4	3	2	4	1	3	4	4	3	4	5	3	2	1	2	2	2	3	1	4	3	5	4	5	3	4	5	3	4	4	5	5	5	5	5	4	3	4	3	3	4	4	5	2.5	2.6	4	2
5	5	3	4	2	4	3	2	1	5	5	5	5	5	4	5	3	5	2	2	1	4	2	4	1	2	3	3	4	3	3	2	3	3	1	2	3	4	3	1	4	3	2	1	1	3	4.25	2.4	5	4.25
5	4	3	3	4	4	1	2	3	4	3	5	5	4	5	4	5	4	5	5	3	4	5	4	5	5	3	4	5	4	4	4	5	3	4	4	5	4	5	5	5	3	5	5	3	4	3.75	2.8	4.2	4.5
5	5	5	4	4	5	5	5	4	5	5	3	5	5	4	5	5	4	4	4	5	5	4	5	5	5	5	4	4	5	5	4	5	5	5	5	4	5	5	5	4	4	5	3	5	3	4.75	4.6	4.6	4.5
5	4	4	5	2	1	2	4	1	4	5	3	5	5	4	5	4	3	4	5	5	3	4	5	4	5	4	4	1	1	2	1	1	4	5	4	5	5	4	4	4	5	5	4	3	4	4.5	2	4.4	4
5	5	5	5	2	1	3	3	2	3	4	4	3	3	2	2	3	2	2	4	1	2	1	3	3	2	4	1	3	2	3	1	3	1	3	3	3	3	3	1	1	4	3	4	3	4	5	2.2	3.4	2.25
5	4	5	5	5	5	5	3	5	5	4	5	5	4	5	5	5	4	4	5	4	5	5	5	4	5	5	5	4	5	5	4	5	5	4	5	5	5	4	4	5	5	5	5	5	4	4.75	4.6	4.6	4.75
3	3	5	4	5	4	5	3	5	2	1	1	2	1	5	4	4	4	1	4	2	3	1	1	5	3	5	4	1	1	3	3	2	3	4	4	4	3	4	5	3	5	3	1	4	1	3.75	4.4	1.4	4.25
5	5	4	4	3	5	5	3	4	5	5	3	4	5	5	4	4	5	5	5	5	5	3	4	5	5	4	4	4	5	4	5	4	5	4	5	4	4	5	4	4	5	4	4	4	4	4.5	4	4.4	4.5
5	5	3	5	4	4	5	4	5	4	5	4	4	5	3	5	5	4	5	3	4	5	4	5	2	3	1	2	4	3	5	5	3	4	4	5	4	4	4	4	5	4	5	4	4	4	4.5	4.4	4.4	4.25
3	5	5	4	4	3	5	4	5	5	5	5	5	5	4	4	4	4	1	4	2	1	1	1	2	1	1	1	3	4	4	3	4	3	4	4	3	5	5	4	3	4	5	4	4	5	4.25	4.2	5	4
2	1	1	3	3	1	1	2	2	1	3	2	2	2	3	5	5	4	5	3	3	4	3	4	5	4	5	4	5	5	3	4	3	3	2	1	1	5	3	3	4	4	4	4	5	4	1.75	1.8	2	4.25
5	5	3	5	4	5	5	3	5	5	5	4	4	5	5	5	4	4	5	4	3	5	5	5	4	5	4	5	5	4	5	5	4	5	3	5	5	5	4	4	5	5	2	3	2	1	4.5	4.4	4.6	4.5
5	5	5	5	1	1	1	1	1	5	5	5	5	5	4	3	4	2	5	5	5	5	5	5	2	2	1	1	5	5	3	4	3	4	5	3	4	2	2	2	3	2	4	4	5	5	5	1	5	3.25
3	5	4	5	3	5	5	4	4	3	1	2	3	1	5	3	5	5	5	5	4	3	4	5	4	4	3	4	2	2	2	1	3	3	1	3	1	2	2	1	1	1	5	5	3	4	4.25	4.2	2	4.5
3	4	4	5	5	4	5	3	4	3	4	4	4	4	1	1	1	4	2	1	2	3	1	3	4	4	4	4	2	3	3	2	3	5	4	3	4	4	5	5	4	3	3	3	3	3	4	4.2	3.8	1.75
3	4	3	4	5	4	4	5	4	2	2	3	2	2	3	4	3	5	3	5	4	4	3	4	3	5	4	3	4	1	2	3	3	3	4	5	5	3	4	5	4	5	2	3	1	2	3.5	4.4	2.2	3.75
2	1	2	2	2	3	1	1	3	3	4	5	5	4	1	2	1	2	5	3	4	5	4	4	5	3	4	4	3	4	3	4	4	4	4	4	3	1	1	1	1	1	4	3	3	4	1.75	2	4.2	1.5
5	5	5	5	3	1	2	3	1	4	3	1	2	3	4	2	2	1	1	4	2	1	1	4	4	1	1	3	2	1	3	2	3	3	2	3	2	3	1	2	2	3	5	4	5	3	5	2	2.6	2.25
3	1	1	1	2	4	1	3	3	4	5	4	4	4	1	1	1	1	4	4	4	5	5	4	2	2	3	1	2	4	2	2	1	4	3	5	5	4	5	3	5	4	3	4	4	4	1.5	2.6	4.2	1
5	5	5	4	4	5	5	4	5	3	5	5	5	5	4	5	5	5	5	5	5	5	4	4	5	4	5	5	5	4	4	5	5	5	5	5	4	5	5	4	5	4	4	5	5	5	4.75	4.6	4.6	4.75
5	5	5	5	2	1	2	2	3	4	4	4	5	4	4	5	5	4	3	1	1	4	2	1	4	5	4	5	4	4	5	4	4	4	5	4	5	3	4	5	4	5	5	4	4	5	5	2	4.2	4.5
2	1	2	2	3	4	3	1	3	4	1	4	1	2	4	4	4	4	5	3	4	5	3	4	4	1	2	1	3	5	5	3	4	4	3	3	4	2	2	2	1	1	2	1	2	3	1.75	2.8	2.4	4
5	3	5	3	3	3	3	3	3	4	4	4	5	4	2	1	2	1	3	1	2	1	1	3	4	3	4	3	4	4	5	5	4	1	3	1	2	4	3	4	5	3	3	5	3	4	4	3	4.2	1.5
2	1	1	1	4	4	5	5	3	1	4	2	1	2	3	3	1	4	4	1	4	3	2	3	4	4	4	4	4	3	5	5	4	4	4	5	5	4	3	4	5	5	4	4	5	5	1.25	4.2	2	2.75
5	5	5	5	2	2	1	3	3	5	5	5	5	5	2	2	3	3	1	1	3	4	3	1	2	3	2	3	3	2	1	3	3	3	4	2	2	3	2	3	2	2	5	4	5	4	5	2.2	5	2.5
3	4	3	3	5	4	5	4	3	5	4	4	3	5	5	3	3	4	2	3	2	4	4	2	3	4	5	5	3	4	5	3	5	4	4	4	4	1	1	3	2	1	2	2	1	2	3.25	4.2	4.2	3.75
4	4	4	5	4	5	4	5	4	1	3	1	4	2	1	2	1	2	4	4	5	4	3	5	4	4	5	4	1	2	4	1	2	4	3	5	5	5	5	5	5	5	5	3	4	5	4.25	4.4	2.2	1.5
5	4	3	3	3	3	3	4	5	4	4	4	5	4	3	3	3	5	5	3	4	4	4	5	4	3	2	2	3	4	4	4	5	5	4	4	4	5	5	5	5	5	4	4	4	5	3.75	3.6	4.2	3.5
5	5	4	4	5	5	4	5	4	5	3	5	5	5	5	4	5	4	5	3	4	5	5	5	5	4	4	5	5	3	4	5	5	5	3	5	5	4	4	5	5	5	5	4	4	5	4.5	4.6	4.6	4.5
3	3	3	1	4	5	5	4	4	5	3	5	4	4	5	5	4	4	5	4	4	4	3	5	5	4	4	4	3	1	2	3	2	5	5	4	4	5	5	3	4	4	4	4	5	4	2.5	4.4	4.2	4.5
3	2	4	3	4	3	5	4	3	3	5	4	4	4	4	3	2	3	3	4	5	3	3	5	3	4	4	5	5	3	5	3	5	4	5	4	4	4	4	5	4	3	5	4	4	5	3	3.8	4	3
5	3	3	4	4	4	4	4	3	4	2	3	1	1	5	4	3	4	3	4	4	5	5	3	4	4	4	5	5	4	4	3	4	5	4	5	4	4	5	5	3	5	4	4	4	5	3.75	3.8	2.2	4
5	5	5	5	2	2	3	1	3	4	4	1	3	3	2	2	3	2	1	3	2	1	2	4	3	3	2	2	1	3	3	2	2	4	4	1	1	1	3	2	3	2	4	5	3	5	5	2.2	3	2.25
5	5	5	5	1	1	1	1	1	3	3	5	4	4	5	5	4	4	2	1	1	3	1	1	2	2	1	1	2	3	2	2	4	2	2	1	1	4	5	4	3	3	5	4	3	5	5	1	3.8	4.5
4	3	3	2	1	3	3	3	3	2	2	2	1	1	4	4	5	4	1	2	3	3	4	2	3	3	5	4	1	2	3	1	2	4	3	3	4	1	1	2	4	3	1	1	3	1	3	2.6	1.6	4.25
5	4	5	5	5	5	5	4	5	5	4	5	5	5	4	5	5	5	4	5	5	5	5	4	5	5	4	5	5	5	5	5	4	5	4	5	5	4	5	5	5	5	5	4	5	5	4.75	4.8	4.8	4.75
5	5	5	5	2	3	2	1	3	4	3	3	5	5	2	1	2	4	4	2	1	4	1	1	2	4	3	1	2	1	2	3	4	2	1	3	4	3	3	3	2	1	5	4	4	5	5	2.2	4	2.25
4	5	4	4	4	5	5	3	3	3	5	4	4	4	4	5	3	3	2	4	3	3	3	4	5	3	4	5	5	4	4	4	3	3	3	1	2	5	4	4	5	4	2	4	2	3	4.25	4	4	3.75
4	3	3	5	5	3	4	4	5	5	5	4	4	3	4	3	3	1	3	3	2	3	3	3	1	3	2	1	3	3	4	4	5	3	2	2	1	4	3	4	4	3	3	4	5	4	3.75	4.2	4.2	2.75
1	2	2	2	4	5	4	4	3	5	5	5	5	5	3	4	5	4	4	3	3	3	5	4	2	1	4	1	3	4	5	4	4	1	1	1	1	2	1	3	2	2	1	1	4	2	1.75	4	5	4
2	3	4	3	4	5	3	4	5	1	2	3	3	3	3	4	5	4	3	3	4	5	3	3	1	3	1	2	3	3	1	1	1	2	4	1	2	4	4	5	4	4	4	5	4	4	3	4.2	2.4	4
3	4	2	3	5	4	5	3	4	3	5	4	4	5	4	4	3	5	5	3	5	5	4	3	4	5	4	4	2	2	3	3	1	4	3	4	4	5	5	5	5	5	4	4	4	4	3	4.2	4.2	4
4	4	4	4	5	4	5	4	4	4	4	3	5	5	4	4	5	3	3	5	3	5	3	5	4	5	3	5	5	4	4	4	5	5	4	5	4	5	5	5	5	5	5	4	4	5	4	4.4	4.2	4
2	1	2	1	5	4	5	3	5	1	2	2	1	2	5	3	4	3	3	3	3	5	3	4	3	4	3	3	4	4	2	2	2	5	5	4	3	4	4	4	4	5	5	3	4	4	1.5	4.4	1.6	3.75
2	2	2	1	2	4	2	4	3	5	3	5	4	5	3	5	4	5	5	3	5	3	5	4	3	5	3	4	3	3	2	4	3	1	3	2	3	4	4	4	5	3	5	5	3	5	1.75	3	4.4	4.25
5	4	5	5	4	5	5	4	5	4	5	4	5	5	5	5	5	4	5	5	5	4	5	4	5	5	5	4	5	5	4	4	5	5	4	5	5	5	4	5	4	5	5	5	5	4	4.75	4.6	4.6	4.75
5	4	5	5	5	4	5	5	5	5	5	4	5	4	5	5	5	4	4	5	5	5	5	4	5	4	5	5	5	5	5	4	4	5	5	5	4	5	5	4	5	5	5	5	5	4	4.75	4.8	4.6	4.75
5	5	5	5	1	3	4	1	2	4	3	4	3	3	3	1	4	1	1	1	3	3	3	2	2	1	3	4	1	3	2	2	3	3	3	2	2	3	3	3	1	2	5	4	4	3	5	2.2	3.4	2.25
5	5	5	5	5	4	5	4	4	4	5	5	3	4	4	3	5	3	4	1	3	1	1	2	4	5	5	3	4	4	5	4	4	3	4	5	5	4	5	4	4	4	3	3	2	3	5	4.4	4.2	3.75
4	5	4	5	2	1	3	1	2	5	5	4	5	4	5	5	4	4	5	5	4	4	4	5	5	4	5	4	5	5	4	5	4	4	5	5	5	4	5	5	4	5	1	2	3	3	4.5	1.8	4.6	4.5
4	3	4	4	4	4	4	4	5	2	1	2	2	2	2	2	2	1	5	4	3	3	5	4	5	4	4	4	5	3	3	4	4	5	3	4	5	4	5	4	4	5	4	4	5	4	3.75	4.2	1.8	1.75
2	2	2	1	4	5	5	5	4	1	2	2	1	1	3	4	5	4	4	2	2	3	2	3	4	4	4	5	1	1	1	1	3	1	3	2	1	5	4	5	4	3	2	3	2	4	1.75	4.6	1.4	4
5	5	5	5	4	2	4	1	1	4	4	4	5	4	1	4	1	4	1	3	1	1	3	4	4	2	3	1	2	3	2	1	4	3	3	3	3	2	3	4	2	1	3	4	5	4	5	2.4	4.2	2.5
4	1	4	3	4	4	5	4	5	4	3	4	5	5	2	1	2	1	5	4	4	5	4	4	3	5	4	4	5	4	5	3	4	4	5	3	5	4	4	5	4	3	5	4	5	4	3	4.4	4.2	1.5
5	3	4	5	5	3	3	4	4	2	1	2	2	1	4	3	4	5	4	3	4	4	4	4	4	5	4	4	4	4	5	3	4	4	5	4	3	5	5	4	4	3	4	3	5	5	4.25	3.8	1.6	4
4	3	4	4	5	4	4	4	3	4	4	4	5	5	3	4	5	4	3	5	5	3	4	3	4	4	4	4	2	3	2	2	2	5	5	4	3	5	5	5	5	5	5	5	4	4	3.75	4	4.4	4
3	5	5	4	5	5	4	4	5	4	5	3	4	4	4	5	3	5	3	1	2	1	1	2	1	4	3	1	3	5	5	4	5	2	3	1	1	4	4	4	5	4	5	4	5	3	4.25	4.6	4	4.25
3	4	4	3	1	1	1	1	1	5	4	3	4	5	3	1	2	4	3	1	1	1	2	1	1	1	3	1	2	4	2	1	2	1	2	3	1	2	3	2	1	2	3	2	1	3	3.5	1	4.2	2.5
1	1	3	3	3	2	3	1	1	4	2	1	2	4	1	2	3	3	3	3	3	2	1	1	1	1	4	3	1	3	3	1	3	2	3	1	4	1	2	4	1	3	4	5	5	3	2	2	2.6	2.25
5	4	3	4	3	1	1	1	4	2	3	2	1	2	2	2	1	3	3	3	5	5	4	5	5	5	4	3	4	3	5	3	3	5	5	4	4	3	4	4	5	3	5	5	3	5	4	2	2	2
4	3	5	5	2	1	2	3	1	5	3	4	5	4	4	4	4	4	4	4	4	4	5	5	5	5	4	3	3	2	1	3	3	5	4	5	4	4	3	3	4	5	3	5	5	4	4.25	1.8	4.2	4
5	5	5	4	5	5	4	5	5	5	4	5	5	4	4	5	5	5	5	5	5	5	4	4	5	4	5	5	5	5	4	4	5	4	5	5	5	5	5	5	5	4	5	4	5	5	4.75	4.8	4.6	4.75
5	4	5	5	5	5	5	5	4	4	5	5	5	4	4	5	5	5	5	5	5	4	4	5	5	5	4	5	5	5	5	5	4	5	4	5	5	4	5	5	5	5	5	5	4	5	4.75	4.8	4.6	4.75
2	3	1	2	2	2	4	1	2	3	4	3	3	1	1	2	4	2	4	1	1	2	1	4	4	1	1	3	4	1	1	2	3	4	2	3	1	2	2	4	2	1	4	3	4	4	2	2.2	2.8	2.25
4	4	4	4	4	5	4	3	4	5	5	5	5	5	2	1	2	2	5	5	5	5	5	5	3	2	2	1	4	3	4	3	3	4	4	4	5	5	4	3	4	4	3	3	1	1	4	4	5	1.75
5	5	5	5	5	5	5	4	5	5	5	5	5	4	5	4	5	5	4	4	5	5	5	5	5	5	5	5	5	5	4	5	5	5	5	5	5	5	5	5	4	5	5	4	5	5	5	4.8	4.8	4.75
4	4	5	5	4	4	5	4	4	4	4	5	5	4	2	3	2	2	4	4	4	5	4	5	5	4	5	3	4	4	4	4	3	4	4	5	5	1	2	4	1	1	2	2	4	3	4.5	4.2	4.4	2.25
3	1	4	2	5	4	4	5	4	4	3	3	5	4	2	1	3	1	3	3	3	5	4	5	1	3	2	2	4	5	5	3	5	2	3	2	2	4	4	5	4	4	3	5	4	5	2.5	4.4	3.8	1.75
1	1	2	4	1	3	1	3	3	2	3	2	4	3	3	1	1	4	2	1	1	3	4	2	1	3	2	3	1	3	2	4	1	2	2	2	4	3	2	1	4	1	5	3	4	3	2	2.2	2.8	2.25
4	4	4	4	5	5	5	3	3	2	3	3	1	1	4	4	4	4	4	3	4	4	4	4	4	3	4	3	2	4	3	4	1	2	2	2	1	4	1	1	3	2	4	1	1	1	4	4.2	2	4
5	3	5	4	5	4	3	3	5	3	2	2	4	1	2	3	1	2	4	3	4	4	3	4	4	4	4	3	5	3	3	5	3	5	5	3	4	4	5	5	5	3	5	4	4	4	4.25	4	2.4	2
4	4	5	5	1	1	2	1	1	4	5	4	5	4	2	2	1	1	5	3	3	5	5	5	4	4	4	4	1	1	2	4	1	4	3	5	5	5	4	3	4	4	5	4	4	3	4.5	1.2	4.4	1.5
5	5	5	5	1	1	1	1	1	4	4	5	3	3	5	4	5	4	1	1	1	1	1	3	4	4	5	3	3	2	2	3	4	2	1	3	3	5	4	4	3	5	3	5	4	5	5	1	3.8	4.5
3	4	4	5	3	4	3	5	4	3	4	5	4	4	5	3	4	4	3	4	4	5	3	5	3	5	4	4	4	5	3	3	5	1	1	2	3	3	5	5	4	4	1	3	1	3	4	3.8	4	4
5	4	5	3	4	5	4	5	5	4	4	4	3	4	5	4	3	5	3	4	5	5	4	4	2	3	2	2	5	3	5	5	4	3	4	4	3	3	5	4	5	4	4	3	5	4	4.25	4.6	3.8	4.25
5	3	4	4	2	1	1	3	2	5	5	5	5	5	5	4	5	3	4	4	3	3	4	4	1	1	1	2	3	3	5	5	4	4	5	3	5	5	4	3	5	4	4	4	5	5	4	1.8	5	4.25
3	5	3	5	2	3	2	2	4	3	4	4	5	5	3	3	3	2	4	3	3	3	3	5	3	5	4	5	5	4	5	3	3	4	4	4	5	5	4	5	4	3	5	5	5	3	4	2.6	4.2	2.75
5	5	4	4	4	4	5	5	4	4	5	5	5	3	3	4	4	5	5	4	5	5	4	3	1	1	2	1	4	3	4	4	4	1	2	4	2	4	5	4	4	5	5	5	4	4	4.5	4.4	4.4	4
5	5	5	5	1	1	2	2	4	2	2	1	3	1	4	5	4	4	1	1	2	3	2	1	3	4	4	5	4	1	4	3	3	1	2	1	4	5	5	3	3	4	1	3	1	3	5	2	1.8	4.25
5	4	5	4	2	1	1	1	1	4	5	4	4	5	4	4	5	5	3	5	4	4	5	5	5	3	3	5	3	5	4	5	5	4	4	5	5	5	5	4	3	5	4	5	3	4	4.5	1.2	4.4	4.5
5	4	5	4	3	4	4	3	3	5	4	4	5	4	4	5	4	5	4	4	5	4	4	5	3	5	5	5	4	5	4	5	4	5	4	4	5	4	4	5	5	4	5	5	3	4	4.5	3.4	4.4	4.5
5	5	5	5	5	5	4	5	5	5	5	4	5	5	5	4	5	5	5	5	4	5	4	5	5	5	5	5	5	5	5	4	5	5	5	5	4	5	4	5	5	5	5	5	4	5	5	4.8	4.8	4.75
1	1	1	1	5	4	5	5	5	5	5	4	5	5	4	5	5	5	5	5	5	5	4	5	5	5	5	5	4	5	5	5	5	5	5	5	5	5	5	4	5	5	5	5	5	5	1	4.8	4.8	4.75
5	5	3	3	3	1	2	2	2	4	4	5	5	3	3	5	5	4	5	5	5	5	5	5	5	3	4	5	4	3	5	4	4	5	5	5	5	2	1	1	1	2	4	5	3	3	4	2	4.2	4.25
2	2	2	3	4	3	1	1	3	5	5	4	3	3	1	4	3	2	1	4	2	2	1	3	2	2	3	3	2	2	3	1	4	1	4	4	3	1	3	3	1	4	4	5	5	4	2.25	2.4	4	2.5
4	3	4	5	3	3	1	4	2	4	5	4	3	3	5	5	4	3	4	2	2	2	2	3	1	1	3	2	3	1	1	3	2	4	5	4	3	4	4	3	4	4	4	4	3	4	4	2.6	3.8	4.25
1	1	1	1	5	5	5	5	5	5	5	5	5	5	5	5	5	5	5	5	5	5	5	5	5	5	5	5	5	5	5	5	5	5	5	5	5	5	5	5	5	5	5	5	5	5	1	5	5	5
1	2	1	1	4	4	3	3	4	3	5	3	5	5	5	4	3	5	3	3	4	4	5	5	4	3	4	5	1	1	2	2	2	3	1	2	1	3	5	3	3	5	4	3	2	2	1.25	3.6	4.2	4.25
2	2	4	3	5	5	5	4	3	4	4	3	4	5	4	4	4	4	4	3	4	3	4	3	4	3	4	5	4	4	4	4	5	4	3	4	4	5	4	4	5	4	1	1	1	3	2.75	4.4	4	4
5	5	5	4	5	4	4	5	5	4	5	5	4	5	5	3	5	5	4	5	5	4	4	5	5	3	5	5	4	5	5	4	5	5	5	4	5	4	5	4	5	5	5	4	5	3	4.75	4.6	4.6	4.5
2	1	4	2	2	2	3	2	2	3	5	5	5	3	2	2	2	3	1	4	1	1	3	3	1	2	3	4	4	2	3	1	2	3	3	3	2	3	3	3	1	2	4	3	4	5	2.25	2.2	4.2	2.25
4	5	5	5	5	5	5	4	4	4	5	4	5	5	5	5	5	4	5	5	4	5	4	5	5	4	5	5	5	5	5	5	3	5	5	5	4	5	4	5	5	4	5	4	5	5	4.75	4.6	4.6	4.75
4	4	4	5	3	1	4	3	3	4	4	4	5	4	1	4	4	2	1	3	4	1	1	1	5	4	3	4	3	5	4	5	4	3	4	5	4	5	4	4	4	3	4	5	4	4	4.25	2.8	4.2	2.75
2	1	4	2	3	1	2	3	3	1	1	2	2	2	1	3	2	4	2	4	2	3	2	1	3	2	3	3	2	4	3	1	2	3	4	2	3	2	3	2	2	4	3	3	3	1	2.25	2.4	1.6	2.5
5	4	5	5	3	3	3	4	4	5	5	4	5	4	5	4	5	4	4	5	5	3	5	5	5	4	5	4	4	5	5	5	4	4	5	5	5	5	4	5	4	5	3	3	2	1	4.75	3.4	4.6	4.5
1	4	1	3	1	4	3	3	1	5	4	5	5	3	1	2	1	1	1	4	4	2	3	1	2	3	1	3	3	4	3	4	5	4	3	3	4	3	3	3	3	3	4	3	2	2	2.25	2.4	4.4	1.25
4	4	4	5	4	3	5	4	5	4	4	5	4	5	5	4	4	4	3	1	1	2	1	4	1	1	2	1	1	1	2	3	2	5	5	3	5	3	2	1	2	2	4	1	1	2	4.25	4.2	4.4	4.25
5	5	5	5	2	2	2	1	1	2	2	2	3	3	5	3	4	5	4	1	1	2	2	2	5	4	5	3	5	3	5	4	4	4	4	4	4	3	1	1	2	3	5	3	5	5	5	1.6	2.4	4.25
5	5	3	5	4	4	5	3	5	3	5	5	5	4	5	4	4	5	4	3	5	5	5	4	3	5	5	4	5	3	5	4	4	3	3	5	5	4	4	4	5	4	2	1	2	1	4.5	4.2	4.4	4.5
1	1	1	4	4	5	3	5	3	1	3	1	1	4	2	1	1	1	3	3	4	5	4	4	4	4	4	4	1	1	4	1	2	3	4	4	5	4	4	5	5	3	5	5	4	4	1.75	4	2	1.25
4	5	5	4	5	5	4	5	4	4	5	4	5	4	4	4	4	4	5	4	5	5	3	4	3	4	3	3	3	4	5	5	5	5	4	4	5	4	5	5	3	5	4	4	5	4	4.5	4.6	4.4	4
1	2	3	2	1	2	3	2	2	4	4	2	1	2	2	2	3	2	2	2	1	4	1	3	4	3	1	1	1	4	1	4	1	1	4	2	3	2	2	3	1	3	4	5	3	5	2	2	2.6	2.25
4	5	5	3	5	5	5	3	4	4	5	4	3	3	1	1	1	4	3	3	3	3	3	2	2	1	1	1	4	4	3	5	3	4	2	1	1	5	4	4	5	3	4	5	4	5	4.25	4.4	3.8	1.75
5	5	4	5	5	5	5	4	5	4	5	5	5	5	5	5	5	4	5	5	5	3	5	5	4	5	5	5	5	4	5	5	5	5	5	4	5	4	5	5	5	5	5	5	4	5	4.75	4.8	4.8	4.75
4	4	4	5	3	3	4	5	4	1	2	2	2	2	4	5	4	5	2	2	1	1	3	3	3	5	4	5	3	5	5	4	4	4	4	3	3	4	4	5	4	4	1	2	1	2	4.25	3.8	1.8	4.5
5	5	5	4	5	4	5	3	4	5	5	5	4	4	5	5	4	4	5	4	4	4	5	5	5	4	4	5	5	5	5	4	4	5	4	5	5	5	4	5	5	4	3	3	2	4	4.75	4.2	4.6	4.5
5	5	4	3	3	2	3	4	3	5	5	5	5	5	4	4	5	3	5	5	5	3	4	3	2	1	2	2	4	4	3	4	4	3	5	4	5	5	4	4	3	5	4	4	4	4	4.25	3	5	4
4	3	5	4	4	5	4	5	3	4	4	3	4	4	3	4	4	1	4	2	1	3	1	1	1	3	2	3	1	2	2	4	4	3	5	4	5	4	4	4	4	5	4	2	3	2	4	4.2	3.8	3
5	3	4	3	4	4	4	3	3	5	4	5	4	3	1	1	1	1	4	3	4	5	4	4	2	1	1	1	5	4	4	4	4	4	4	4	5	4	4	5	5	4	5	5	3	4	3.75	3.6	4.2	1
3	4	5	5	5	5	4	4	3	5	4	4	4	5	5	4	4	4	4	5	4	4	4	4	4	4	4	5	4	3	5	3	5	3	1	2	3	4	3	5	4	3	4	4	4	4	4.25	4.2	4.4	4.25
5	4	5	5	4	4	5	5	5	5	4	5	4	5	4	4	5	5	5	4	5	5	5	3	5	5	4	5	5	5	3	5	5	5	5	4	5	5	5	4	5	4	5	5	4	4	4.75	4.6	4.6	4.5
4	4	4	3	3	5	5	4	3	5	4	3	4	5	4	5	3	3	4	3	4	5	5	5	5	3	3	4	1	1	3	1	1	3	5	3	4	4	4	4	4	5	4	5	4	5	3.75	4	4.2	3.75
4	3	5	4	1	1	2	1	1	3	2	3	2	2	2	4	1	3	4	4	4	4	5	4	4	4	5	3	4	4	5	4	4	3	5	4	4	5	5	5	5	5	3	4	5	3	4	1.2	2.4	2.5
1	1	1	1	5	4	5	5	5	5	5	4	5	5	5	5	4	5	5	5	5	5	4	5	5	5	5	5	5	5	5	5	4	5	5	5	5	5	5	5	4	5	5	5	5	5	1	4.8	4.8	4.75
4	5	4	3	3	5	4	5	5	4	4	3	5	4	1	2	4	4	2	3	1	1	4	1	5	3	4	4	2	2	1	3	2	4	5	5	3	5	3	5	4	4	5	4	4	4	4	4.4	4	2.75
5	5	4	4	3	5	5	4	4	4	5	5	4	5	4	4	5	5	4	5	4	4	5	5	5	4	4	5	3	5	4	5	5	4	4	5	5	5	3	5	5	5	1	3	1	2	4.5	4.2	4.6	4.5
4	5	4	5	1	2	2	1	2	4	4	5	5	5	5	4	5	4	5	5	4	5	4	4	5	5	5	3	5	5	4	3	5	5	5	3	5	5	4	5	5	4	5	5	4	4	4.5	1.6	4.6	4.5
5	5	4	5	5	4	4	5	5	5	5	5	4	4	4	5	4	5	5	5	4	4	5	4	5	4	5	5	4	4	5	5	5	5	5	5	4	5	5	5	4	4	4	5	5	4	4.75	4.6	4.6	4.5
5	5	3	5	5	3	3	4	3	4	4	5	5	4	1	3	2	1	4	4	4	4	5	5	5	5	3	5	1	1	3	2	3	4	4	5	5	5	5	5	4	3	2	2	3	1	4.5	3.6	4.4	1.75
5	5	5	4	5	4	5	5	4	4	5	5	4	5	4	5	5	4	5	5	5	4	4	4	4	5	5	5	5	5	4	4	5	4	5	5	5	4	5	5	4	5	3	4	5	4	4.75	4.6	4.6	4.5
4	4	5	4	5	3	4	5	4	1	1	2	1	1	4	4	4	4	4	4	3	2	2	2	4	5	4	4	3	2	3	3	4	5	5	5	5	1	2	1	1	1	4	3	4	5	4.25	4.2	1.2	4
4	5	5	5	4	5	5	5	4	5	5	4	5	4	4	5	5	4	4	5	5	5	3	5	5	5	4	5	4	5	5	4	5	5	5	4	5	5	5	5	3	5	4	5	5	3	4.75	4.6	4.6	4.5
5	4	5	3	3	4	3	4	4	4	3	4	3	4	4	1	3	3	4	4	5	3	5	4	3	5	5	4	2	4	2	4	1	2	2	1	2	1	2	1	1	1	4	5	4	4	4.25	3.6	3.6	2.75
5	4	5	5	5	4	4	5	5	5	4	5	4	5	5	5	4	5	5	4	5	5	5	4	5	5	5	4	5	4	4	5	5	5	5	5	4	5	5	4	4	5	5	4	5	5	4.75	4.6	4.6	4.75
3	1	3	2	2	4	1	2	2	4	4	4	4	5	4	3	1	1	3	3	1	3	1	2	1	1	4	4	1	3	4	2	2	3	4	1	3	2	2	4	2	2	3	5	4	4	2.25	2.2	4.2	2.25
4	4	4	5	5	4	5	4	3	3	1	2	1	3	4	4	5	4	2	3	1	3	4	4	4	2	3	3	3	2	3	3	3	5	3	5	4	2	2	1	3	1	1	1	3	1	4.25	4.2	2	4.25
2	2	2	1	4	3	5	5	5	2	2	2	1	4	5	5	4	3	5	4	4	5	3	4	5	4	3	4	4	4	3	5	4	4	4	4	4	5	5	3	4	3	4	4	5	5	1.75	4.4	2.2	4.25
5	5	4	5	5	5	4	5	4	5	5	5	5	3	5	5	5	4	5	4	5	5	4	5	5	5	4	5	5	5	3	5	5	5	5	4	5	5	5	5	4	4	5	5	4	4	4.75	4.6	4.6	4.75
4	5	4	5	5	4	5	3	5	5	4	5	4	5	5	5	3	5	4	5	5	5	4	4	5	4	4	5	5	4	4	4	5	5	5	4	4	4	5	5	4	5	1	4	1	2	4.5	4.4	4.6	4.5
3	4	4	5	5	4	5	4	4	1	1	1	3	1	4	3	5	4	4	4	5	5	5	3	4	3	3	3	4	5	3	4	5	4	5	4	4	4	4	4	4	5	5	4	3	5	4	4.4	1.4	4
5	4	4	3	5	4	4	5	4	3	5	5	3	4	3	4	3	4	3	4	5	5	4	4	4	4	4	3	5	5	3	3	5	4	4	4	5	4	5	4	3	5	1	2	2	3	4	4.4	4	3.5
5	4	4	4	4	3	5	5	5	3	2	1	3	1	4	5	4	3	1	1	2	1	3	4	5	3	5	3	3	2	2	3	2	2	1	2	1	3	5	4	4	5	4	4	4	4	4.25	4.4	2	4
4	4	4	5	4	4	5	4	5	2	1	2	1	2	5	4	3	4	3	1	2	1	2	2	5	5	4	4	3	3	2	3	3	4	3	4	4	4	4	4	5	4	4	5	3	5	4.25	4.4	1.6	4
5	3	5	3	5	4	5	4	4	3	3	5	5	4	3	3	4	5	4	5	4	5	3	3	3	3	3	4	5	5	4	4	4	4	4	4	4	4	4	5	5	4	3	4	5	4	4	4.4	4	3.75
2	3	3	1	3	3	2	2	2	2	1	1	1	1	4	4	4	5	3	1	4	3	1	2	1	3	3	4	4	3	2	3	3	4	3	3	2	2	3	2	3	3	1	1	2	2	2.25	2.4	1.2	4.25
5	5	4	4	4	5	4	4	5	5	4	5	5	4	5	5	5	3	5	5	5	5	4	3	3	5	5	5	5	5	4	4	5	4	5	4	5	5	4	5	5	4	5	4	5	3	4.5	4.4	4.6	4.5
4	5	4	4	4	5	3	4	3	3	5	4	5	5	5	4	5	4	4	5	4	5	4	3	3	1	1	2	4	4	4	4	3	4	5	5	3	4	5	4	3	4	3	5	5	4	4.25	3.8	4.4	4.5
4	4	5	4	1	2	3	2	1	5	5	3	4	4	5	5	4	3	5	5	5	4	3	4	3	5	5	4	4	4	5	4	4	3	4	3	4	2	4	2	1	1	3	5	3	5	4.25	1.8	4.2	4.25
4	5	4	5	3	4	3	5	4	4	4	4	5	5	5	4	5	4	4	5	4	5	4	5	5	4	4	5	3	5	5	5	4	4	4	5	5	4	4	5	5	4	4	4	4	5	4.5	3.8	4.4	4.5
5	4	3	4	3	4	4	4	3	4	5	4	5	3	4	4	4	5	4	4	5	4	4	4	3	4	5	5	4	5	3	4	4	4	4	4	4	4	4	4	4	3	1	3	1	2	4	3.6	4.2	4.25
5	4	4	4	4	3	4	4	5	2	4	2	1	2	2	2	2	2	1	1	2	3	3	2	3	4	3	4	4	4	4	5	5	5	4	4	5	3	3	4	4	5	4	5	4	5	4.25	4	2.2	2
4	4	4	5	4	4	5	3	5	5	3	4	3	4	3	4	4	5	3	5	3	3	5	4	3	2	1	3	4	4	4	4	5	1	1	1	1	4	4	2	3	3	2	1	2	1	4.25	4.2	3.8	4
4	5	4	5	4	2	3	4	4	5	5	4	5	4	5	5	5	3	5	5	4	3	5	5	4	4	5	5	5	4	3	5	5	4	5	5	4	5	4	4	5	5	4	3	1	1	4.5	3.4	4.6	4.5
5	4	5	4	2	1	2	1	2	5	3	5	5	5	4	5	5	4	3	5	5	5	5	4	3	5	5	5	5	5	3	4	5	5	4	5	4	5	5	5	4	4	4	4	3	4	4.5	1.6	4.6	4.5
2	2	2	1	4	5	4	5	4	1	2	2	2	1	1	2	4	2	3	4	2	4	1	2	4	4	4	4	3	3	1	3	1	4	4	5	4	3	4	4	5	5	2	3	1	2	1.75	4.4	1.6	2.25
4	2	2	3	1	2	2	3	4	1	1	3	1	4	3	4	5	5	2	2	3	4	3	1	4	4	5	5	2	1	1	2	1	4	5	4	4	4	4	3	2	2	4	4	4	4	2.75	2.4	2	4.25
5	4	4	5	3	5	4	4	5	5	4	5	4	4	4	5	4	4	5	5	3	3	5	5	4	4	3	5	5	4	4	4	5	4	4	5	5	4	4	4	5	5	1	1	2	4	4.5	4.2	4.4	4.25
4	3	4	1	4	5	4	5	4	4	4	5	4	5	1	4	4	3	3	3	5	3	5	5	3	3	1	1	1	1	4	2	1	4	5	5	3	4	4	4	4	5	3	5	4	5	3	4.4	4.4	3
1	1	3	1	2	1	1	2	3	2	2	3	2	3	4	4	3	5	5	5	3	4	4	4	1	2	1	3	4	4	4	4	4	3	4	5	3	4	4	5	5	4	3	4	5	5	1.5	1.8	2.4	4
3	4	5	4	4	5	5	4	4	5	4	5	4	4	5	3	5	4	4	4	4	5	5	3	1	2	3	1	4	5	4	4	4	4	1	3	1	4	4	4	4	5	3	4	4	5	4	4.4	4.4	4.25
4	5	4	5	2	2	3	2	1	4	5	4	4	5	5	3	5	4	4	4	5	4	5	4	5	4	5	3	4	5	4	4	3	4	5	3	5	4	3	4	4	5	5	4	4	4	4.5	2	4.4	4.25
4	4	3	3	4	5	4	4	3	4	5	3	3	4	5	3	4	4	4	4	5	3	5	4	3	3	1	1	3	5	5	3	5	4	4	5	4	5	5	5	5	5	3	5	4	5	3.5	4	3.8	4
3	1	2	2	2	1	2	3	2	4	3	2	3	1	2	1	2	4	2	2	3	3	1	2	3	1	4	1	2	3	3	1	2	3	4	2	1	2	1	2	2	4	4	3	4	4	2	2	2.6	2.25
5	5	4	5	5	4	5	5	5	5	5	5	4	5	5	5	5	4	5	5	5	4	5	4	4	5	5	5	5	5	4	5	5	5	5	4	5	5	5	5	4	5	5	5	5	4	4.75	4.8	4.8	4.75
1	3	1	2	4	4	5	5	3	2	1	2	2	3	4	3	5	4	4	3	4	3	4	3	4	4	4	5	1	1	1	1	2	2	3	2	1	3	4	5	5	4	5	4	4	4	1.75	4.2	2	4
4	5	5	5	5	4	5	4	5	5	4	5	4	5	4	5	5	4	4	3	5	5	5	5	5	5	3	5	5	4	5	4	5	5	5	4	5	5	3	5	5	5	4	5	3	4	4.75	4.6	4.6	4.5
3	2	4	2	4	5	3	4	5	5	3	5	4	4	1	2	1	2	4	3	4	4	4	5	5	4	3	5	4	4	4	3	4	4	3	4	4	4	3	5	4	5	4	4	3	5	2.75	4.2	4.2	1.5
3	4	5	5	4	4	4	4	4	5	4	5	4	3	4	3	4	5	4	4	1	2	4	1	4	4	4	5	5	4	3	5	5	5	4	3	4	4	3	3	4	4	4	5	4	4	4.25	4	4.2	4
2	1	4	2	2	2	3	3	2	2	2	1	1	4	2	1	3	4	4	2	2	2	3	1	2	3	3	3	4	4	4	5	3	2	4	4	2	3	3	3	3	1	4	4	5	5	2.25	2.4	2	2.5
1	4	2	3	3	5	3	4	5	3	4	3	5	5	2	1	2	3	4	4	5	4	4	4	2	3	4	4	4	4	5	4	4	4	4	5	4	5	3	4	5	4	3	2	1	1	2.5	4	4	2
4	5	4	5	4	3	5	5	4	4	5	5	4	4	5	4	5	4	3	5	5	4	5	5	5	5	3	5	5	5	4	4	4	5	5	3	5	4	4	5	5	4	4	1	2	1	4.5	4.2	4.4	4.5
4	4	5	5	3	4	5	4	5	4	5	4	4	5	3	3	4	5	4	5	5	4	5	3	4	4	4	5	2	3	1	3	2	3	3	2	1	2	1	2	2	2	4	5	4	4	4.5	4.2	4.4	3.75
5	5	3	5	5	4	4	5	4	4	5	4	4	5	5	5	4	4	4	5	5	4	3	5	5	5	4	4	5	3	4	5	5	4	5	5	4	4	5	5	3	5	4	3	5	3	4.5	4.4	4.4	4.5
2	2	2	3	2	4	4	1	1	4	4	4	5	4	5	4	4	4	4	2	3	1	1	3	3	2	2	4	4	4	4	5	3	3	4	3	3	4	4	3	1	2	4	3	1	3	2.25	2.4	4.2	4.25
5	5	5	5	4	4	4	4	3	1	4	1	3	2	1	4	2	2	5	5	5	5	5	5	5	4	3	5	1	3	3	3	4	5	4	4	4	3	4	4	3	5	4	4	5	4	5	3.8	2.2	2.25
5	5	3	4	3	5	4	4	5	1	1	2	2	2	3	4	4	4	2	2	1	2	1	3	5	5	4	3	1	3	1	1	3	4	4	4	4	4	3	5	3	5	5	3	5	4	4.25	4.2	1.6	3.75
3	3	3	3	1	2	4	1	4	5	5	5	5	5	4	5	3	5	1	4	2	1	3	4	2	1	1	1	5	5	3	5	3	4	4	4	4	2	4	4	3	3	3	2	1	2	3	2.4	5	4.25
2	2	2	1	5	4	5	5	3	1	4	2	1	1	5	3	4	5	5	4	4	4	5	4	3	5	4	5	4	4	4	4	3	1	2	4	1	4	5	3	4	4	1	1	3	3	1.75	4.4	1.8	4.25
4	4	5	5	3	5	5	4	5	4	5	4	4	5	4	4	5	5	4	5	5	5	4	3	3	5	5	5	3	5	5	5	4	5	4	5	4	5	5	4	5	3	3	5	5	3	4.5	4.4	4.4	4.5
3	4	4	5	2	2	3	2	1	4	3	3	3	5	1	3	1	2	4	5	5	4	4	4	4	3	4	3	3	4	4	5	5	1	1	1	3	5	3	4	5	4	5	4	4	4	4	2	3.6	1.75
5	5	3	5	5	4	3	4	5	5	4	5	4	4	4	5	5	4	4	4	5	5	5	4	5	4	5	4	3	4	5	5	5	4	4	5	5	4	5	5	4	4	4	4	4	5	4.5	4.2	4.4	4.5
2	1	2	3	2	3	2	1	3	2	3	4	2	4	2	2	3	2	1	2	2	3	4	1	3	2	2	3	3	1	4	1	2	4	2	3	1	3	2	4	1	2	5	4	3	3	2	2.2	3	2.25
5	4	4	5	3	5	4	5	3	4	5	4	5	5	4	5	4	5	5	5	4	4	4	5	3	5	5	5	5	4	4	4	5	4	4	5	5	5	5	3	4	5	5	4	3	4	4.5	4	4.6	4.5
5	4	5	4	3	3	3	2	4	5	4	5	4	4	1	1	3	1	4	5	5	3	5	4	4	2	2	1	3	5	5	4	3	2	3	2	2	1	2	2	1	3	2	2	3	1	4.5	3	4.4	1.5
4	5	3	5	4	3	5	4	4	5	5	4	4	4	4	4	3	5	4	5	3	3	3	5	5	4	4	4	1	3	2	1	3	5	4	5	3	5	3	4	5	5	5	5	3	5	4.25	4	4.4	4
3	3	2	2	3	3	4	5	4	2	4	2	4	1	4	4	4	3	4	5	4	3	5	5	4	5	5	3	2	1	2	1	2	4	4	4	5	5	4	4	4	4	5	3	5	4	2.5	3.8	2.6	3.75
2	1	3	1	3	5	4	5	5	4	3	4	5	4	5	4	4	4	4	4	3	1	2	2	5	3	3	5	4	5	4	4	4	5	5	5	5	3	1	2	1	3	4	3	5	5	1.75	4.4	4	4.25
3	5	3	5	1	4	1	1	1	5	5	4	4	4	5	4	4	3	3	3	5	3	4	5	5	5	4	3	5	4	3	5	4	1	1	3	1	4	4	5	4	4	5	5	4	4	4	1.6	4.4	4
5	5	5	4	5	4	5	5	4	4	5	5	4	5	4	5	5	4	4	4	4	5	5	5	4	5	5	4	5	4	5	5	4	4	5	5	5	5	3	5	5	5	4	4	5	3	4.75	4.6	4.6	4.5
3	4	4	4	4	5	5	3	5	5	4	5	3	4	1	1	3	2	2	2	1	1	4	1	4	4	5	4	5	4	4	3	5	4	4	4	5	4	4	4	5	4	4	4	4	5	3.75	4.4	4.2	1.75
1	3	3	2	2	1	3	2	4	4	4	4	4	5	3	3	2	3	3	3	2	3	2	2	1	2	1	2	5	5	3	4	4	4	4	3	2	2	4	1	3	4	4	3	5	3	2.25	2.4	4.2	2.75
1	4	2	2	2	3	1	2	4	4	5	4	5	3	2	3	2	3	1	4	2	2	2	3	3	2	2	4	3	3	5	3	5	2	3	4	3	3	3	1	2	4	5	4	5	3	2.25	2.4	4.2	2.5
3	2	2	1	2	2	3	3	3	1	2	4	1	1	2	1	3	4	1	2	4	3	4	1	3	4	5	4	2	1	3	3	1	5	4	5	3	3	3	5	5	4	4	4	5	4	2	2.6	1.8	2.5
3	3	4	1	5	5	4	4	4	4	4	3	5	3	3	3	3	2	2	4	2	3	3	4	1	1	2	3	2	1	4	2	3	4	4	5	4	4	1	1	2	2	4	5	3	5	2.75	4.4	3.8	2.75
2	2	3	1	2	1	4	2	1	2	3	3	4	1	2	1	4	2	3	1	2	2	2	3	2	2	2	3	1	4	1	3	2	3	3	3	1	3	3	3	1	1	5	4	4	4	2	2	2.6	2.25
3	4	5	3	4	4	4	5	5	3	2	3	4	1	5	4	4	3	4	5	5	4	4	3	3	4	5	5	5	4	3	4	5	4	4	4	4	1	3	1	3	2	3	3	3	4	3.75	4.4	2.6	4
3	5	4	3	4	4	5	5	5	4	3	4	5	5	1	2	3	1	4	3	3	5	4	3	5	4	4	4	3	5	3	3	4	4	1	4	1	4	3	5	5	3	1	4	1	2	3.75	4.6	4.2	1.75
4	4	4	5	3	4	3	5	5	4	1	2	4	1	3	4	5	4	4	4	4	5	5	4	5	4	4	4	3	3	2	4	3	3	3	2	1	5	4	4	4	4	5	3	5	5	4.25	4	2.4	4
5	5	4	4	5	4	5	3	4	5	4	4	5	4	5	4	5	4	3	5	5	4	5	5	3	5	5	5	5	5	4	3	5	5	4	5	4	5	5	5	3	4	3	3	4	3	4.5	4.2	4.4	4.5
5	4	5	5	4	5	5	4	5	5	4	4	5	5	4	5	5	5	4	5	5	5	4	5	5	5	4	5	5	5	5	4	4	5	5	5	4	5	5	4	4	5	5	5	4	5	4.75	4.6	4.6	4.75
4	4	2	3	4	3	5	3	5	1	3	2	4	1	3	4	4	3	2	1	2	1	2	2	3	3	5	4	3	5	4	5	4	1	1	4	2	4	5	5	4	3	4	4	5	5	3.25	4	2.2	3.5
3	1	2	4	5	5	4	4	4	5	3	5	4	3	4	4	3	5	4	4	5	4	5	3	4	4	3	4	1	4	2	1	2	4	4	4	3	1	1	1	1	1	3	4	3	4	2.5	4.4	4	4
5	5	3	5	1	2	2	2	3	5	5	4	4	5	4	4	5	5	5	4	5	5	3	5	4	5	5	4	4	4	5	4	5	5	5	4	4	5	4	5	5	4	1	1	2	4	4.5	2	4.6	4.5
3	5	5	4	4	4	5	4	4	3	5	4	5	3	1	1	2	1	3	2	2	3	1	1	3	1	2	1	2	1	2	2	1	4	5	5	3	5	5	4	4	4	4	4	5	3	4.25	4.2	4	1.25
5	5	5	5	1	1	1	1	1	1	2	1	1	2	5	4	4	3	5	5	5	5	5	5	4	5	4	4	1	1	2	1	2	5	4	4	5	4	4	4	3	4	4	4	2	2	5	1	1.4	4
1	1	1	2	4	5	4	4	4	5	4	4	3	5	4	2	3	4	4	4	5	4	4	5	3	2	1	2	2	4	2	3	3	1	1	1	1	2	2	1	1	2	4	2	2	3	1.25	4.2	4.2	3.25
3	4	5	5	3	5	4	4	5	1	3	1	1	3	4	4	4	4	5	5	5	5	5	5	5	4	3	4	3	4	4	5	4	5	5	5	5	2	3	2	1	2	3	3	4	3	4.25	4.2	1.8	4
4	5	5	5	5	4	5	5	5	4	5	5	4	5	5	5	5	4	5	5	5	4	5	4	5	5	4	5	5	5	5	5	4	5	5	5	4	5	5	4	5	5	5	4	5	5	4.75	4.8	4.6	4.75
3	5	4	5	5	5	4	3	3	5	5	3	5	3	3	5	4	5	5	4	5	4	4	4	4	4	3	1	4	5	5	3	4	5	5	4	3	4	5	4	4	4	2	2	4	3	4.25	4	4.2	4.25
2	3	1	3	2	3	3	1	3	2	2	1	1	2	3	1	2	4	4	1	2	2	3	2	2	2	3	4	2	2	2	3	3	3	3	2	4	2	4	2	3	2	2	3	3	2	2.25	2.4	1.6	2.5
4	5	5	4	3	1	1	2	1	4	5	5	4	5	5	4	4	5	3	5	5	5	4	5	4	5	4	5	5	4	5	4	4	5	4	5	4	4	5	4	5	4	4	4	4	4	4.5	1.6	4.6	4.5
3	5	4	3	4	5	4	4	5	2	3	3	3	1	3	4	5	5	4	5	3	5	4	5	1	2	1	2	4	5	4	5	3	1	1	1	1	2	3	2	2	2	4	3	3	3	3.75	4.4	2.4	4.25
5	3	5	5	3	4	4	4	3	5	4	5	5	3	5	4	4	5	5	5	4	5	3	5	5	5	5	3	4	5	4	5	4	5	5	4	4	4	5	4	5	4	4	5	4	3	4.5	3.6	4.4	4.5
4	4	5	4	4	5	3	5	4	5	4	4	4	3	4	4	5	3	4	3	5	3	5	5	2	2	4	3	3	3	3	3	1	2	1	3	1	4	4	5	4	4	3	4	4	4	4.25	4.2	4	4
4	5	4	5	4	4	5	4	4	3	4	5	5	5	1	4	4	3	5	4	4	4	5	4	3	4	3	5	3	1	3	3	4	5	3	5	5	4	5	5	4	4	1	2	1	3	4.5	4.2	4.4	3
3	5	4	4	5	4	4	4	5	4	3	4	5	4	4	3	4	5	3	4	4	5	4	5	4	3	4	3	1	1	3	2	2	1	2	2	4	4	4	3	3	5	4	5	4	3	4	4.4	4	4
5	4	3	4	2	2	2	2	1	4	4	3	5	3	5	5	5	3	2	4	1	4	4	2	4	4	2	3	1	1	2	1	2	1	1	2	4	5	5	5	5	5	1	1	1	1	4	1.8	3.8	4.5
1	1	1	1	5	5	5	5	5	5	5	5	5	5	5	5	5	5	5	5	5	5	5	5	5	5	5	5	5	5	5	5	5	5	5	5	5	5	5	5	5	5	5	5	5	5	1	5	5	5
3	3	4	3	4	2	1	3	3	4	5	4	4	3	1	3	1	1	2	3	4	1	2	3	5	4	4	4	3	3	4	4	4	4	5	4	4	4	5	3	5	5	2	3	1	2	3.25	2.6	4	1.5
4	4	4	4	4	1	1	1	1	5	3	5	3	4	5	5	3	5	5	4	4	4	4	4	3	5	4	5	4	4	5	4	4	3	3	5	5	4	4	4	3	4	4	5	3	5	4	1.6	4	4.5
5	4	4	5	3	3	5	4	4	4	5	5	5	4	5	5	4	4	5	4	5	4	5	4	3	5	5	5	3	5	5	4	5	5	4	5	4	5	4	5	5	4	1	3	2	2	4.5	3.8	4.6	4.5
4	5	5	4	5	5	3	5	4	5	5	4	4	4	5	5	4	4	4	4	5	5	5	4	5	5	5	3	5	4	4	5	4	4	5	4	5	5	4	4	4	5	4	3	5	3	4.5	4.4	4.4	4.5
1	1	1	1	5	5	5	5	5	5	5	5	5	4	5	5	5	5	5	5	5	4	5	5	5	5	5	5	5	5	5	5	4	5	5	5	5	5	5	5	5	4	5	5	5	5	1	5	4.8	5
4	4	5	5	2	1	2	1	2	5	4	5	5	4	5	4	5	4	4	5	5	4	5	4	5	4	4	5	4	5	5	3	5	4	4	5	5	4	5	5	4	5	4	5	5	3	4.5	1.6	4.6	4.5
4	3	4	5	3	5	5	4	5	1	4	1	1	2	5	5	3	3	4	4	5	4	5	3	4	3	4	2	3	4	4	4	5	4	3	3	5	3	5	4	5	5	5	5	3	5	4	4.4	1.8	4
5	5	4	5	5	3	5	5	5	5	4	5	4	5	5	5	5	4	4	5	5	5	4	5	5	5	5	4	5	5	5	4	4	5	5	5	4	4	4	5	5	5	5	4	5	5	4.75	4.6	4.6	4.75
2	2	2	3	1	4	2	3	2	4	3	4	3	4	4	3	4	5	3	2	3	3	1	2	4	3	2	2	3	4	3	4	3	3	2	4	4	2	4	3	2	2	1	4	4	3	2.25	2.4	3.6	4
3	2	1	2	3	1	2	4	1	2	4	3	2	4	2	2	2	3	3	4	1	2	2	1	2	2	3	2	2	3	1	3	2	1	1	4	4	3	2	2	2	2	4	4	5	4	2	2.2	3	2.25
1	1	1	1	4	5	5	5	5	5	5	5	4	5	5	4	5	5	5	5	5	5	5	4	5	5	5	5	5	5	5	4	5	5	5	5	5	5	5	5	5	4	5	5	5	5	1	4.8	4.8	4.75
2	3	1	3	2	4	4	1	1	5	4	4	4	5	2	3	3	2	3	2	1	3	3	1	3	2	2	3	3	2	2	1	4	4	2	2	3	3	3	1	2	3	3	4	5	4	2.25	2.4	4.4	2.5
5	4	5	5	4	4	5	5	5	4	5	5	5	4	5	4	5	4	5	4	4	5	5	4	4	5	4	5	5	4	5	5	4	5	5	4	5	5	4	5	5	4	4	5	4	4	4.75	4.6	4.6	4.5
5	5	5	5	5	4	4	5	3	5	4	4	3	4	3	2	2	4	1	1	3	3	3	1	3	3	4	4	2	1	1	1	3	3	2	2	2	5	4	3	4	4	4	5	3	5	5	4.2	4	2.75
4	4	4	5	1	1	3	1	3	3	5	3	3	4	4	5	4	4	3	3	3	2	1	3	4	2	4	2	3	4	4	4	5	4	5	3	5	4	5	5	4	3	3	2	1	3	4.25	1.8	3.6	4.25
4	5	4	4	4	3	3	4	5	3	2	1	3	3	4	3	5	4	3	1	2	2	3	4	4	5	3	5	4	5	4	3	5	4	4	5	3	5	3	4	3	4	4	4	3	5	4.25	3.8	2.4	4
3	3	3	4	4	5	5	3	4	2	1	1	3	4	4	4	4	5	3	4	4	5	4	4	5	5	4	3	5	5	4	3	4	4	1	1	1	4	4	4	3	4	4	5	5	4	3.25	4.2	2.2	4.25
5	5	4	5	4	5	4	5	5	5	5	4	4	5	5	5	4	5	5	4	4	5	5	5	5	5	5	4	5	5	4	5	4	4	5	5	5	5	5	4	4	5	5	5	5	4	4.75	4.6	4.6	4.75
4	5	5	5	5	5	5	4	4	5	5	5	5	3	4	4	5	5	5	5	3	5	5	4	5	5	4	5	5	5	5	4	4	5	5	5	4	5	5	4	5	4	4	5	5	4	4.75	4.6	4.6	4.5
4	5	5	5	5	5	5	5	3	5	5	3	5	5	4	5	4	5	5	4	5	5	3	5	5	5	4	5	5	5	5	5	3	5	5	4	5	5	5	4	5	4	5	4	4	5	4.75	4.6	4.6	4.5
4	5	5	5	3	5	5	5	5	5	4	5	4	5	5	4	4	5	4	5	4	4	5	5	5	4	5	5	5	5	5	3	5	4	5	5	5	4	5	4	5	5	5	4	5	4	4.75	4.6	4.6	4.5
5	5	3	5	3	4	3	4	3	5	5	4	4	4	5	4	4	4	5	4	3	5	4	5	4	4	5	4	5	4	4	4	5	5	3	5	5	5	4	5	4	4	5	4	4	5	4.5	3.4	4.4	4.25
4	5	4	4	3	4	5	5	5	5	5	5	5	5	3	5	4	3	4	2	2	1	1	2	1	1	1	1	2	2	1	3	2	1	1	1	3	5	3	5	3	4	4	2	4	2	4.25	4.4	5	3.75
4	4	5	5	4	4	3	5	3	4	5	5	3	5	4	5	4	4	5	4	4	4	5	4	4	4	3	4	4	3	3	4	2	5	4	5	4	5	4	4	5	4	4	4	5	5	4.5	3.8	4.4	4.25
3	1	4	4	4	5	4	4	4	1	2	4	3	3	5	4	5	3	3	2	1	1	2	2	3	1	1	3	4	3	5	3	5	4	5	4	4	4	4	3	5	3	4	5	5	4	3	4.2	2.6	4.25
4	5	5	5	5	4	4	5	5	3	5	5	5	5	5	5	5	4	5	5	5	4	5	4	5	5	4	5	5	4	5	5	4	5	4	5	5	5	5	4	5	4	5	5	4	5	4.75	4.6	4.6	4.75
5	4	4	4	1	2	3	1	3	1	3	1	2	2	4	2	4	3	4	5	3	3	5	4	4	3	4	4	4	3	4	3	3	2	1	2	2	5	4	3	5	5	1	1	1	1	4.25	2	1.8	3.25
4	5	5	4	5	5	3	4	5	4	5	4	4	5	3	1	3	1	5	5	3	3	5	5	4	4	4	5	3	5	4	4	5	3	5	5	5	5	5	5	5	5	5	4	4	5	4.5	4.4	4.4	2
1	1	1	1	5	5	5	5	5	4	5	5	5	5	5	5	5	5	4	5	5	5	5	5	5	5	5	5	5	5	5	5	5	5	5	5	5	5	5	5	5	5	5	5	5	5	1	5	4.8	5
3	2	3	1	3	1	3	2	3	4	5	4	3	4	4	4	5	3	2	2	2	3	4	1	3	2	3	3	3	5	4	4	5	2	3	3	4	1	2	3	4	3	4	5	4	4	2.25	2.4	4	4
4	5	4	5	5	4	5	4	5	5	4	5	4	5	5	4	4	5	5	5	4	4	4	5	5	5	4	4	5	5	3	5	5	5	4	4	5	3	5	5	5	5	5	4	5	3	4.5	4.6	4.6	4.5
5	3	5	4	1	2	1	2	3	2	1	3	3	1	4	4	4	5	4	4	4	4	4	4	4	5	4	3	3	5	4	4	4	5	3	3	4	5	5	5	5	5	4	5	4	3	4.25	1.8	2	4.25
4	4	4	3	5	4	5	5	3	5	4	3	4	5	1	1	2	1	3	1	1	1	1	3	3	5	5	4	3	4	4	3	5	3	3	2	1	4	4	5	4	3	5	3	4	4	3.75	4.4	4.2	1.25
1	2	1	2	5	4	4	4	3	5	5	4	4	4	5	3	4	4	5	5	5	4	3	3	4	1	2	1	1	2	2	1	1	3	4	3	5	4	4	5	3	4	5	5	3	5	1.5	4	4.4	4
5	4	3	4	4	4	5	4	5	4	3	4	4	4	2	4	1	1	3	5	5	3	3	3	1	2	3	2	4	5	4	5	4	4	4	4	5	5	4	4	3	5	4	4	4	4	4	4.4	3.8	2
4	5	5	4	3	4	5	4	4	4	5	5	4	4	2	2	3	1	5	3	5	4	4	5	2	2	3	1	5	4	4	3	4	5	5	3	5	4	5	4	3	5	2	2	1	3	4.5	4	4.4	2
1	1	4	2	1	3	2	1	4	4	3	4	3	3	1	2	4	2	2	4	1	1	2	3	2	1	3	4	1	3	2	2	3	2	2	3	3	2	2	1	3	4	5	4	4	3	2	2.2	3.4	2.25
4	4	5	5	4	5	5	4	5	4	5	5	4	4	4	3	3	2	5	5	4	4	4	4	4	4	3	5	4	4	3	5	4	4	4	5	5	3	4	5	5	5	2	3	3	3	4.5	4.6	4.4	3
4	3	1	2	4	4	4	4	3	3	3	4	5	5	5	3	4	4	4	5	5	5	3	4	4	4	5	5	4	4	4	5	5	4	4	4	5	5	4	5	4	3	2	1	1	1	2.5	3.8	4	4
5	4	5	3	4	3	3	4	4	3	3	4	5	5	3	2	1	2	5	4	3	5	4	4	1	1	2	1	5	4	5	5	3	5	4	3	4	4	5	4	5	3	5	4	4	4	4.25	3.6	4	2
4	5	3	4	5	3	4	4	3	4	5	5	5	3	1	2	3	2	5	5	5	3	4	3	4	4	4	5	5	3	4	3	4	5	4	3	3	1	1	1	1	1	4	2	3	2	4	3.8	4.4	2
4	4	5	5	5	5	4	4	4	5	5	5	4	3	5	5	3	5	5	5	4	4	3	5	2	1	3	1	3	5	5	3	5	4	5	5	4	5	5	5	4	3	3	5	4	5	4.5	4.4	4.4	4.5
4	5	5	5	5	4	5	5	5	5	5	4	5	5	5	5	4	5	5	5	5	3	5	5	4	5	5	5	4	5	5	5	5	5	4	5	5	5	4	5	5	5	5	5	5	4	4.75	4.8	4.8	4.75
4	3	5	4	5	3	5	4	5	5	4	3	4	4	4	5	4	4	5	5	5	5	5	5	1	3	1	2	4	5	5	4	4	4	4	5	5	5	4	4	4	4	4	4	5	5	4	4.4	4	4.25
5	4	5	4	4	1	2	2	4	4	5	3	5	5	3	5	5	5	5	4	5	5	4	4	4	5	4	5	5	5	4	4	4	5	4	4	5	4	5	4	5	4	5	4	3	4	4.5	2.6	4.4	4.5
3	1	3	2	1	2	3	3	3	2	2	2	2	4	3	2	3	2	1	3	3	1	2	4	2	3	3	3	4	4	5	4	4	4	3	1	4	3	3	2	3	2	5	3	5	5	2.25	2.4	2.4	2.5
4	4	5	4	3	5	4	5	4	4	4	3	3	4	1	2	2	2	3	3	5	4	5	5	4	4	4	4	3	4	4	4	5	4	3	4	5	5	4	4	3	4	5	4	4	5	4.25	4.2	3.6	1.75
5	4	4	4	4	5	4	4	5	4	3	4	5	4	5	3	3	4	3	1	2	1	3	1	2	1	3	2	3	5	3	5	4	5	4	3	5	5	5	3	4	4	4	5	3	4	4.25	4.4	4	3.75
5	4	4	4	2	2	1	1	2	3	3	5	4	5	4	5	3	5	5	5	3	4	3	4	5	5	3	4	3	5	4	5	4	3	3	5	3	1	2	2	3	1	1	2	2	1	4.25	1.6	4	4.25
3	1	2	3	2	3	1	4	2	5	3	3	3	4	3	4	3	2	1	4	2	3	2	2	2	4	3	2	4	4	5	4	4	4	2	4	3	2	3	4	3	2	1	2	2	2	2.25	2.4	3.6	3
2	2	1	3	3	2	2	2	1	4	3	4	3	5	5	4	3	5	2	1	3	4	4	2	2	2	1	3	3	5	5	3	5	1	2	3	3	3	5	5	4	5	4	3	5	4	2	2	3.8	4.25
4	3	4	4	4	3	5	4	4	1	1	2	1	2	5	4	3	4	2	2	3	4	3	2	4	5	3	4	1	2	3	3	2	4	4	5	4	5	3	4	3	3	5	4	4	4	3.75	4	1.4	4
4	5	4	5	5	4	4	4	5	4	4	5	5	5	4	4	5	5	4	5	5	3	5	5	5	5	3	5	5	4	4	5	4	5	5	3	5	4	5	5	4	5	5	3	5	4	4.5	4.4	4.6	4.5
3	3	4	5	4	4	5	3	5	4	4	5	3	5	4	2	4	1	3	5	4	4	5	4	2	2	3	2	5	3	4	4	5	4	4	5	4	4	4	5	3	4	5	4	3	5	3.75	4.2	4.2	2.75
3	3	5	5	3	4	5	5	4	4	1	1	1	3	4	1	2	1	1	3	2	3	1	2	5	5	3	4	5	4	4	4	5	4	4	4	5	4	3	4	3	4	3	3	4	5	4	4.2	2	2
1	2	3	2	1	4	2	2	2	3	3	4	2	2	4	2	1	2	1	2	2	3	4	1	2	1	2	4	2	1	3	3	2	2	4	2	2	2	3	1	2	3	4	4	4	3	2	2.2	2.8	2.25
5	5	5	5	2	2	1	1	2	3	3	5	5	4	4	4	5	4	1	3	3	1	3	1	2	2	4	1	3	2	2	1	3	5	4	3	4	3	1	3	2	1	3	4	4	4	5	1.6	4	4.25
1	3	2	3	3	1	1	4	3	5	3	3	4	3	4	1	3	3	4	4	3	1	1	1	2	1	2	1	5	4	3	4	4	4	3	2	4	4	4	1	2	3	3	4	4	4	2.25	2.4	3.6	2.75
5	5	4	5	4	5	4	5	5	5	5	4	4	5	5	5	5	4	4	5	5	5	5	4	5	5	5	4	5	4	4	5	5	5	5	5	4	5	3	5	5	5	5	5	4	5	4.75	4.6	4.6	4.75
3	5	5	4	4	5	5	4	4	4	4	4	4	4	4	4	4	5	4	5	3	4	4	3	4	4	2	3	4	4	5	3	3	3	2	2	1	5	5	4	4	4	1	1	1	1	4.25	4.4	4	4.25
4	3	3	4	4	1	3	2	3	4	4	3	3	5	3	5	4	5	1	2	3	3	4	2	4	4	3	5	3	3	2	2	3	5	5	4	4	4	3	3	4	5	1	1	4	1	3.5	2.6	3.8	4.25
4	4	5	4	4	5	5	4	4	1	4	1	2	2	2	3	1	1	3	1	4	4	3	1	3	4	5	5	5	4	5	3	4	4	4	3	5	5	5	3	4	3	4	5	4	3	4.25	4.4	2	1.75
1	1	1	1	5	5	4	5	5	5	5	5	4	5	5	4	5	5	5	5	5	5	4	5	5	5	5	5	5	4	5	5	5	5	5	5	5	5	4	5	5	5	5	5	5	5	1	4.8	4.8	4.75
4	5	5	4	4	5	4	5	3	5	5	3	4	5	3	5	5	5	5	4	3	5	5	5	4	5	4	5	4	5	4	5	4	5	5	3	5	5	5	4	3	5	5	4	4	5	4.5	4.2	4.4	4.5
3	4	4	5	4	4	3	4	4	4	5	3	3	5	4	4	4	5	1	2	1	2	3	1	2	2	1	3	3	3	1	1	2	1	2	4	2	5	5	5	5	5	1	1	1	1	4	3.8	4	4.25
4	5	4	4	4	5	5	5	4	5	4	3	5	5	4	5	3	5	4	1	3	4	3	2	2	1	3	1	3	1	1	2	3	4	4	4	4	4	4	3	4	3	3	1	2	1	4.25	4.6	4.4	4.25
3	1	3	3	4	5	5	3	4	4	4	4	3	4	5	3	5	4	5	5	4	5	3	3	5	4	3	4	3	4	4	3	4	4	4	3	5	5	3	4	5	5	4	3	2	3	2.5	4.2	3.8	4.25
4	4	5	4	3	4	4	5	3	4	4	5	5	4	4	3	4	5	4	3	5	4	4	5	3	4	4	4	3	4	4	4	5	4	4	3	4	4	4	5	4	5	4	5	4	4	4.25	3.8	4.4	4
3	5	5	4	1	2	1	1	1	1	3	3	4	1	4	5	5	4	5	4	5	3	4	4	3	1	1	4	3	2	4	3	1	1	1	1	1	1	3	2	1	1	3	2	1	1	4.25	1.2	2.4	4.5
1	3	2	1	5	5	4	3	5	5	5	4	3	4	2	1	1	2	5	4	3	5	4	3	3	2	2	1	1	2	3	3	1	4	5	4	5	5	5	5	5	5	5	4	4	5	1.75	4.4	4.2	1.5
4	4	5	5	5	5	3	3	5	4	4	5	5	5	5	5	4	4	5	4	4	5	5	4	4	4	5	5	5	5	4	5	4	5	3	5	5	4	5	5	4	5	3	4	4	4	4.5	4.2	4.6	4.5
5	3	5	5	3	5	4	4	4	4	5	4	4	5	5	3	3	5	3	5	5	5	4	4	5	4	4	4	3	3	3	1	3	3	4	4	4	4	3	4	4	4	3	5	3	4	4.5	4	4.4	4
3	2	2	3	3	3	2	1	3	3	2	2	1	3	2	4	2	3	1	2	3	3	2	4	4	4	5	5	1	3	2	1	3	5	5	5	5	3	2	3	3	4	4	4	4	5	2.5	2.4	2.2	2.75
3	4	4	4	5	5	5	4	3	3	1	2	2	3	4	3	5	5	4	3	4	4	4	5	5	4	5	3	5	5	3	4	5	4	5	3	3	5	5	5	5	5	4	5	5	4	3.75	4.4	2.2	4.25
4	5	4	5	5	5	4	3	5	4	3	5	5	5	5	4	4	5	4	3	5	5	5	5	5	4	5	4	5	3	5	4	5	4	5	4	5	3	5	5	4	5	4	4	4	3	4.5	4.4	4.4	4.5
5	3	4	5	3	2	1	4	3	5	3	4	5	5	4	5	3	5	1	3	2	4	1	4	4	4	4	4	5	3	5	3	5	4	4	4	5	4	4	4	4	3	5	5	4	4	4.25	2.6	4.4	4.25
1	2	2	1	5	5	3	5	4	1	4	3	3	1	1	2	3	3	3	3	4	2	3	1	4	4	3	2	4	4	4	3	4	4	2	1	1	1	1	4	2	1	4	4	4	5	1.5	4.4	2.4	2.25
5	3	4	5	5	3	5	4	5	4	4	4	4	3	4	5	5	3	5	4	4	4	4	3	5	3	5	4	5	5	3	5	4	1	3	1	1	5	4	5	5	3	1	1	1	1	4.25	4.4	3.8	4.25
5	4	5	4	4	5	3	3	4	4	5	4	5	4	1	2	2	1	4	5	4	3	5	5	3	4	4	4	4	4	3	4	4	4	3	5	5	4	3	3	4	5	3	4	3	3	4.5	3.8	4.4	1.5
1	3	3	3	3	5	3	4	3	3	4	3	5	5	4	4	4	5	4	3	5	4	4	5	4	4	4	5	4	2	3	2	2	4	5	5	4	5	4	4	4	4	3	4	3	4	2.5	3.6	4	4.25
5	5	4	4	5	5	3	5	5	4	5	4	4	5	4	4	5	5	5	4	4	5	4	4	5	5	5	3	4	5	4	4	5	4	4	5	5	3	5	5	4	5	5	4	5	4	4.5	4.6	4.4	4.5
1	2	2	1	3	2	2	4	3	3	4	5	4	4	3	1	2	2	3	5	4	4	3	4	3	2	3	4	5	4	4	5	4	4	4	5	5	4	4	3	5	4	4	4	4	4	1.5	2.8	4	2
5	5	4	4	5	4	4	4	4	5	4	5	4	5	4	5	5	4	5	4	5	4	5	4	5	4	4	5	4	5	4	5	5	3	5	5	5	5	5	5	4	4	4	3	5	3	4.5	4.2	4.6	4.5
4	5	4	5	5	5	5	4	4	4	4	5	4	5	4	5	4	4	5	4	3	5	4	5	3	4	3	4	2	3	1	1	2	4	4	5	4	4	5	4	4	5	5	4	4	4	4.5	4.6	4.4	4.25
4	3	3	1	4	4	5	4	5	5	5	3	3	5	4	4	5	4	5	5	3	4	4	5	4	4	3	4	4	5	3	4	5	4	4	4	3	4	4	3	4	4	5	5	4	3	2.75	4.4	4.2	4.25
5	5	5	5	4	4	4	5	3	4	3	5	3	3	4	4	3	5	5	5	5	5	5	5	5	5	4	3	3	3	1	2	2	5	4	3	4	3	1	1	2	1	4	5	4	5	5	4	3.6	4
[truncated: 10 more columns]
